# Supplementary material for: Extreme Temperature Events in Kazakhstan and Their Impacts on Public Health and Energy Demand
Source: Glob Chall. 2024 Dec 19;9(2):2400207. doi: 10.1002/gch2.202400207 (PMC11802326; doi:10.1002/gch2.202400207)
Supplement: Supplementary file 2 — Supporting Information [file GCH2-9-2400207-s002.xlsx]

## Sheet: Final
				Extreme Temperature Events in Kazakhstan and their Impacts on Public Health and Energy Demand

## Sheet: Tabelle1
City	Population2022	Cluster	City	Population2022	Cluster	City	Population2022	Cluster	City	Population2022	Cluster	City	Population2022	Cluster	City	Population2022	Cluster	City	Population2022	Cluster
Arkalyk	42000	1	Aktobe	262457	2	Aksuat	6696	3	Akbakay	1804	4	Abay	35454	5	Atyrau	180000	6	Arys	36285	7
Atbasar	34797	1	Aral	33017	2	Altayskiy	2678	3	Aqtoghay	4974	4	Aktas	9888	5	Balykshi	19260	6	Ashchysay	5635	7
Borovskoy	9659	1	Batamshinskiy	5668	2	Asubulak	5644	3	Bakanas	6965	4	Aktau	9500	5	Bautino	3247	6	Asyqata	11378	7
Derzhavinsk	13856	1	Bayganin	7657	2	Auezov	4209	3	Burunday	20996	4	Aktogay	3741	5	Baychunas	1864	6	Atakent	12895	7
Esil	13504	1	Khromtau	23715	2	Boko	1052	3	Chemolgan	13616	4	Aqadyr	9710	5	Beyneu	14245	6	Baikonur	70000	7
Komsomolets	9838	1	Martuk	7756	2	Borodulikha	5931	3	Chu	39785	4	Astrakhanka	6459	5	Burlin	3593	6	Bayzhansay	2384	7
Kostanay	210000	1	Shalkar	27072	2	Glubokoye	11192	3	Druzhba	2930	4	Atasu	13184	5	Chapayev	6000	6	Belkoel	1486	7
Krasnogorskiy	3646	1	Shubarkuduk	11733	2	Kalbatau	22047	3	Esik	32995	4	Balkashino	6147	5	Chingarlau	6218	6	Belyye Vody	26115	7
Lisakovsk	40000	1	Shubarshi	8651	2	Kokpekty	5165	3	Granitogorsk	2004	4	Bayanaul	5700	5	Dossor	9526	6	Chardara	25356	7
Novoishimskiy	6062	1	Temir	2560	2	Kurchum	8800	3	Kapshagay	42167	4	Bestobe	7189	5	Dzhambeyty	6262	6	Chayan	9536	7
Ordzhonikidze	4919	1	Turgay	5277	2	Maleyevsk	2678	3	Karabas	2672	4	Birlestik	1354	5	Dzhangala	5954	6	Chiganak	2405	7
Qashar	10285	1	Yrghyz	4673	2	Novaya Bukhtarma	6026	3	Kegen	9993	4	Bishkul	5423	5	Fort-Shevchenko	5213	6	Chiili	29832	7
Qusmuryn	8049	1		400236		Ognyovka	1722	3	Khantau	1403	4	Burabay	6500	5	Inderbor	13254	6	Chulakkurgan	10836	7
Sergeyevka	8845	1				Pervorossiyskoye	2583	3	Kirovskiy	11810	4	Dolinka	4543	5	Karaton	8905	6	Dzhalagash	14226	7
Timiryazevo	4147	1				Qarauyl	5261	3	Korday	9821	4	Dzhambul	1336	5	Kaztalovka	4825	6	Kantagi	10186	7
Troyebratskiy	2951	1				Ridder	52664	3	Lepsy	5350	4	Ekibastuz	121470	5	Krugloozernoye	2977	6	Karatau	37881	7
Zhaqsy	5001	1				Semey	292780	3	Lugovoy	10422	4	Irtyshsk	9216	5	Makhambet	8905	6	Kazalinsk	7686	7
Zhitikara	43104	1				Shar	9087	3	Lugovoye	13128	4	Kalkaman	5415	5	Miyaly	6213	6	Kentau	57408	7
						Shemonaikha	20087	3	Matay	4139	4	Kievka	7037	5	Oral	200000	6	Kokterek	2384	7
						Suykbulak	1244	3	Merke	15934	4	Kokshetau	124444	5	Peremetnoe	4003	6	Kyzylorda	300000	7
						Tughyl	6696	3	Moyynkum	10923	4	Koktal	1403	5	Qulsary	51216	6	Leninskoye	14737	7
						Zaysan	17600	3	Mynaral	1303	4	Kurchatov	10747	5	Saykhin	4825	6	Myrzakent	9752	7
						Zhalghyztobe	4400	3	Otegen Batyra	18864	4	Kushoky	3920	5	Shetpe	11836	6	Novokazalinsk	35883	7
						Zhezkent	8896	3	Oytal	9821	4	Leninskiy	8646	5	Shevchenko	147443	6	Qogham	2276	7
						Zyryanovsk	44929	3	Ozernyy	3563	4	Makinsk	17711	5	Tasqala	6980	6	Sarykemer	15132	7
									Pervomayka	7874	4	Mayqayyng	7695	5	Taushyq	2600	6	Sastobe	6827	7
									Priozersk	13457	4	Moyynty	2049	5	Umirzak	1885	6	Shalqiya	3822	7
									Sarkand	76919	4	Novodolinskiy	5167	5	Yeraliyev	11836	6	Shymkent	414032	7
									Sarykamys	4038	4	Nur-Sultan	345604	5	Zhanaozen	103598	6	Taraz	358153	7
									Saryozek	13930	4	Osakarovka	7305	5	Zhetybay	11731	6	Temirlanovka	12245	7
									Saryshaghan	4365	4	Pavlodar	329002	5	Zhumysker	6834	6	Terenozek	9661	7
									Sayaq	4543	4	Petropavl	200920	5				Turar Ryskulov	18421	7
									Taldykorgan	116558	4	Prigorodnoye	3563	5				Tyuratam	9548	7
									Tekeli	26678	4	Qashyr	8931	5				Yanykurgan	21339	7
									Turgen	13000	4	Shakhan	13273	5				Zhabagly	2000	7
									Ulken	3735	4	Shakhtinsk	41602	5				Zhosaly	20065	7
									Urzhar	14826	4	Shantobe	5626	5
									Ushtobe	20492	4	Shchuchinsk	47290	5
									Zharkent	34422	4	Shortandy	6980	5
												Shubarkol	1247	5
												Smirnovo	5742	5
												Soran	42552	5
												Stepnogorsk	46736	5
												Stepnyak	4928	5
												Taiynsha	13148	5
												Talshik	3111	5
												Temirtau	170600	5
												Tokarevka	4098	5
												Yavlenka	4945	5
												Zharyk	2940	5
												Zhelezinka	5225	5
												Zholymbet	6876	5
