# Supplementary material for: Extreme Temperature Events in Kazakhstan and Their Impacts on Public Health and Energy Demand
Source: Glob Chall. 2024 Dec 19;9(2):2400207. doi: 10.1002/gch2.202400207 (PMC11802326; doi:10.1002/gch2.202400207)
Supplement: Supplementary file 3 — Supporting Information [file GCH2-9-2400207-s003.xlsx]

## Sheet: Data
station	latitude	longitude	CWD-ECF		CWA-ECF		CWF-ECF		CWN-ECF		CWM-ECF		HWD-EHF		HWA-EHF		HWF-EHF		HWN-EHF		HWM-EHF		HWD-Tn90		HWA-Tn90		HWF-Tn90		HWN-Tn90		HWM-Tn90		HWD-Tx90		HWA-Tx90		HWF-Tx90		HWN-Tx90		HWM-Tx90		CDDcold18		HDDheat10		TX10p		TX90p
			slope	p-value	slope	p-value	slope	p-value	slope	p-value	slope	p-value	slope	p-value	slope	p-value	slope	p-value	slope	p-value	slope	p-value	slope	p-value	slope	p-value	slope	p-value	slope	p-value	slope	p-value	slope	p-value	slope	p-value	slope	p-value	slope	p-value	slope	p-value	slope	p-value	slope	p-value	slope	p-value	slope
Arkalyk	50.2481	66.9278	-0.048	0.044	0.523	0.36	-0.15	0.032	0	0.101	-0.241	0.079	0.027	0.074	0.076	0.57	0.143	0.008	0	0.035	0.012	0.807	0.026	0.034	0.026	0.163	0.146	0.003	0.018	0.022	-0.008	0.727	0.024	0.048	0.029	0.148	0.143	0.005	0	0.02	-0.001	0.917	1.706	0.003	-7.8	0.001	-0.114	0	0.143
Atbasar	51.81	68.3501	0	0.642	0.264	0.615	-0.105	0.117	0	0.132	-0.091	0.531	0	0.335	0.179	0.115	0.086	0.097	0	0.107	0.045	0.274	0	0.229	0.007	0.745	0.122	0.042	0.018	0.041	-0.013	0.537	0	0.238	0.009	0.638	0.105	0.054	0.018	0.05	-0.012	0.649	1	0.077	-6.875	0.001	-0.086	0.002	0.129
Borovskoy	53.7927	64.1827	0	0.269	0.894	0.171	-0.077	0.15	0	0.387	0.123	0.444	0.024	0.107	0.065	0.635	0.027	0.348	0	0.366	0.012	0.843	0.025	0.091	0.006	0.833	0.026	0.307	0	0.5	0.013	0.346	0.021	0.107	0.007	0.807	0.026	0.291	0	0.482	0.012	0.57	0.81	0.173	-6.526	0.002	-0.081	0.003	0.093
Derzhavinsk	51.0933	66.3166	-0.03	0.191	0.392	0.34	-0.167	0.01	0	0.031	-0.101	0.4	0.03	0.066	0.064	0.738	0.135	0.016	0.019	0.048	0.023	0.616	0.034	0.027	0.012	0.571	0.174	0.005	0.03	0.008	0.009	0.665	0.04	0.009	0.007	0.823	0.167	0.007	0.024	0.016	0.005	0.8	1.783	0.004	-8.196	0	-0.109	0	0.161
Esil	51.949	66.459	-0.026	0.315	0.701	0.277	-0.143	0.026	-0.018	0.024	0.017	0.936	0	0.421	0.098	0.516	0.122	0.036	0.023	0.017	0.014	0.758	0.026	0.048	0.031	0.139	0.1	0.069	0	0.073	0.029	0.195	0.022	0.077	0.018	0.378	0.091	0.099	0	0.121	0.022	0.315	1.427	0.021	-8.319	0	-0.105	0	0.144
Fyodorovka1	53.6381	62.6965	0	0.718	0.972	0.04	-0.118	0.027	-0.02	0.006	0.103	0.606	0.061	0.011	0.223	0.007	0.176	0.009	0	0.067	0.072	0.022	0.061	0.001	0.031	0.09	0.18	0.007	0.018	0.054	0.02	0.253	0.063	0.001	0.028	0.093	0.184	0.006	0.018	0.056	0.014	0.429	2.797	0.004	-7.058	0.001	-0.11	0	0.159
Komsomolets	53.7502	62.0584	-0.042	0.131	0.661	0.184	-0.188	0.009	-0.024	0.003	-0.036	0.794	0.1	0.001	0.134	0.212	0.333	0	0.045	0	-0.017	0.684	0.107	0	0.039	0.002	0.325	0	0.045	0	0.019	0.189	0.098	0	0.038	0.002	0.333	0	0.045	0	0.022	0.193	4.145	0	-7.005	0	-0.131	0	0.205
Kostanay	53.2	63.62	-0.042	0.094	1.243	0.046	-0.082	0.201	0	0.414	0.279	0.092	0.048	0.018	0.101	0.45	0.077	0.163	0	0.244	0.011	0.81	0	0.169	0.009	0.698	0.083	0.129	0	0.108	0.009	0.561	0	0.154	0.004	0.836	0.057	0.236	0	0.29	0.013	0.524	1.298	0.046	-6.752	0.001	-0.11	0	0.111
Krasnogorskiy	52.2456	66.5208	-0.029	0.221	1.077	0.075	-0.143	0.03	0	0.035	0.068	0.647	0	0.389	0.044	0.782	0.115	0.049	0	0.046	0	1	0	0.32	0.011	0.607	0.111	0.065	0	0.058	0.005	0.86	0	0.366	0.013	0.619	0.106	0.085	0	0.072	0.008	0.664	1.239	0.044	-8.273	0	-0.105	0	0.14
Lisakovsk	52.5291	62.4866	-0.048	0.091	1.225	0.028	-0.113	0.088	0	0.257	0.296	0.063	0.045	0.017	0.079	0.536	0.111	0.074	0	0.134	-0.009	0.828	0.025	0.023	0.032	0.162	0.15	0.008	0.029	0.008	0.036	0.079	0.024	0.091	0.027	0.223	0.16	0.01	0.031	0.007	0.029	0.168	1.914	0.007	-7.197	0	-0.109	0	0.139
Novoishimskiy	53.1981	66.7694	-0.024	0.143	0.818	0.272	-0.1	0.131	0	0.116	0.012	0.927	0.022	0.254	-0.019	0.894	0.095	0.088	0	0.152	0.006	0.828	0	0.274	-0.003	0.874	0.089	0.072	0	0.09	-0.002	0.88	0	0.28	-0.017	0.485	0.087	0.074	0	0.092	-0.002	0.935	0.775	0.2	-7.816	0.001	-0.082	0.003	0.119
Ordzhonikidze	52.4477	61.7494	-0.042	0.109	1.138	0.053	-0.111	0.091	0	0.278	0.288	0.044	0.031	0.045	0.11	0.364	0.111	0.045	0	0.24	0.01	0.807	0.031	0.029	0.022	0.238	0.159	0.006	0.024	0.013	0.026	0.129	0.025	0.059	0.027	0.196	0.159	0.008	0.024	0.014	0.031	0.074	2.079	0.002	-7.291	0.001	-0.118	0	0.141
Qashar	53.368	62.8684	0	0.408	1.032	0.102	-0.073	0.189	0	0.294	0.222	0.27	0.042	0.017	0.046	0.763	0.14	0.014	0.017	0.023	-0.015	0.841	0.026	0.051	0.009	0.534	0.125	0.022	0.02	0.03	0.004	0.884	0	0.221	0.01	0.551	0.114	0.032	0.019	0.03	0.013	0.561	1.598	0.017	-7.061	0.001	-0.111	0	0.123
Qusmuryn	52.4514	64.6168	-0.026	0.216	0.801	0.155	-0.128	0.047	0	0.066	0.074	0.61	0.032	0.04	0.107	0.381	0.135	0.032	0	0.04	0.014	0.795	0	0.255	0.018	0.315	0.143	0.01	0.022	0.016	0.007	0.696	0	0.182	0.018	0.259	0.164	0.008	0.026	0.011	0.008	0.718	1.84	0.009	-8.089	0	-0.11	0	0.159
Rudnyi	52.9635	63.1166	-0.048	0.067	1.103	0.051	-0.095	0.147	0	0.569	0.239	0.155	0.05	0.009	0.099	0.463	0.087	0.117	0	0.222	0.015	0.723	0	0.153	0.008	0.698	0.111	0.036	0.024	0.014	0.014	0.325	0.022	0.079	0.009	0.63	0.1	0.06	0.018	0.041	0.014	0.453	1.608	0.032	-7.007	0.001	-0.108	0	0.122
Sergeev	53.8737	67.4159	-0.026	0.215	0.62	0.398	-0.071	0.274	0	0.571	0.127	0.546	0.03	0.139	0.01	0.947	0.108	0.054	0	0.14	0.005	0.854	0	0.514	-0.028	0.181	0.091	0.132	0	0.119	-0.002	0.947	0	0.559	-0.029	0.204	0.077	0.208	0	0.196	-0.003	0.802	0.773	0.173	-6.96	0.004	-0.076	0.012	0.121
Sergeyevka	53.8814	67.4088	-0.037	0.207	0.628	0.372	-0.079	0.321	0	0.45	-0.021	0.904	0.033	0.065	-0.032	0.776	0.078	0.093	0	0.262	0.002	0.993	0	0.444	-0.016	0.426	0.077	0.161	0	0.2	0.002	0.935	0	0.537	-0.016	0.475	0.055	0.26	0	0.29	-0.002	0.948	0.671	0.209	-6.744	0.005	-0.074	0.017	0.118
Timiryazevo	53.7495	66.4885	0	0.379	0.616	0.355	-0.077	0.285	0	0.375	0.025	0.893	0.041	0.05	0.07	0.664	0.114	0.034	0	0.071	0.006	0.867	0	0.209	-0.016	0.547	0.103	0.055	0.017	0.034	-0.01	0.536	0.026	0.113	-0.027	0.229	0.097	0.087	0	0.101	-0.005	0.661	0.765	0.222	-7.295	0.001	-0.083	0.005	0.13
Tobyl	53.2034	63.6972	-0.049	0.069	1.316	0.042	-0.082	0.197	0	0.526	0.314	0.076	0.043	0.024	0.128	0.34	0.082	0.142	0	0.214	0.022	0.7	0.021	0.085	0.014	0.524	0.067	0.192	0	0.221	0.014	0.457	0.024	0.083	0.015	0.482	0.05	0.289	0	0.331	0.017	0.356	1.258	0.066	-6.756	0.001	-0.099	0.001	0.111
Troyebratskiy	54.4431	66.0798	-0.025	0.225	0.922	0.184	-0.077	0.249	0	0.331	0.074	0.666	0.04	0.079	0.05	0.611	0.111	0.049	0	0.195	0.011	0.737	0.029	0.083	0.004	0.858	0.111	0.043	0	0.063	0.006	0.661	0.033	0.061	-0.013	0.592	0.109	0.061	0	0.094	0.001	0.948	0.899	0.088	-6.61	0.003	-0.093	0.004	0.121
Zhaqsy	51.9106	67.3167	-0.023	0.301	0.841	0.175	-0.125	0.04	0	0.035	-0.078	0.494	0	0.501	0.129	0.347	0.119	0.031	0.021	0.028	0.032	0.587	0	0.227	0.012	0.543	0.115	0.052	0	0.09	0.005	0.782	0	0.255	0.01	0.653	0.111	0.077	0	0.108	0.005	0.758	1.2	0.033	-7.732	0	-0.091	0.001	0.137
Zhitikara	52.1844	61.2007	-0.024	0.273	0.958	0.092	-0.121	0.078	0	0.207	0.275	0.139	0.04	0.017	0.113	0.28	0.143	0.023	0	0.107	0.021	0.575	0	0.043	0.029	0.147	0.156	0.004	0.024	0.008	0.022	0.314	0.032	0.014	0.032	0.117	0.194	0.002	0.027	0.004	0.021	0.301	2.253	0.001	-7.4	0	-0.125	0	0.139
Akkemer	49.6572	57.3394	-0.056	0.027	0.831	0.15	-0.182	0.003	0	0.048	0.033	0.81	0.067	0.007	0.166	0.117	0.242	0	0.038	0	0.031	0.45	0.043	0.01	0.045	0.023	0.233	0.001	0.042	0.001	0.034	0.067	0.04	0.016	0.048	0.017	0.238	0	0.045	0.001	0.032	0.065	2.909	0	-8.16	0	-0.13	0	0.154
Akrab	50.5567	55.1914	0	0.989	0.822	0.122	-0.15	0.004	-0.024	0.003	0.048	0.838	0.074	0.005	0.167	0.143	0.278	0	0.04	0	0.04	0.351	0.081	0.002	0.029	0.16	0.268	0	0.045	0	0.015	0.442	0.085	0	0.04	0.079	0.25	0	0.04	0.001	0.017	0.33	3.51	0	-8.058	0	-0.141	0	0.182
Aktobe	50.2836	57.2297	-0.03	0.15	0.579	0.227	-0.172	0.004	-0.02	0.01	-0.057	0.687	0.083	0.001	0.199	0.044	0.294	0	0.047	0	0.03	0.325	0.065	0.002	0.047	0.021	0.262	0	0.045	0	0.028	0.103	0.058	0.003	0.047	0.021	0.256	0	0.044	0	0.027	0.092	3.206	0	-8.538	0	-0.134	0	0.175
Alga	49.8996	57.3641	-0.036	0.124	0.636	0.212	-0.158	0.007	0	0.031	0.026	0.904	0.069	0.003	0.145	0.107	0.286	0	0.048	0	0.009	0.783	0.053	0.011	0.039	0.027	0.25	0	0.045	0	0.022	0.177	0.056	0.008	0.04	0.027	0.238	0.001	0.04	0.002	0.029	0.074	3.021	0	-8.238	0	-0.13	0	0.167
Alimbetovka	50.9928	58.4286	-0.024	0.217	0.826	0.107	-0.172	0.009	0	0.022	0.148	0.299	0.062	0.004	0.174	0.069	0.308	0	0.045	0	0.058	0.071	0.068	0	0.06	0.001	0.278	0	0.04	0.003	0.039	0.032	0.064	0	0.062	0.001	0.286	0	0.045	0.001	0.039	0.04	3.024	0	-8.598	0	-0.142	0	0.179
Alpyspay	50.2306	56.208889	0	0.391	0.609	0.18	-0.15	0.005	-0.018	0.016	0	0.989	0.058	0.017	0.239	0.049	0.279	0	0.048	0	0.052	0.188	0.071	0.002	0.058	0.003	0.25	0	0.04	0.001	0.026	0.068	0.074	0.001	0.049	0.011	0.244	0	0.04	0.001	0.02	0.14	3.489	0	-8.507	0	-0.136	0	0.185
Altykarasu	49.2022	55.868056	-0.024	0.182	0.736	0.172	-0.158	0.008	-0.022	0.013	-0.082	0.532	0.087	0.003	0.201	0.087	0.235	0.001	0.032	0.004	0.037	0.308	0.071	0.001	0.045	0.015	0.257	0.002	0.038	0.008	0.031	0.052	0.073	0.002	0.034	0.062	0.231	0.004	0.027	0.038	0.028	0.046	3.298	0	-8.048	0	-0.13	0	0.16
Altyndy	48.9453	58.6861	-0.052	0.038	0.763	0.099	-0.208	0.001	-0.022	0.014	0.032	0.86	0.05	0.014	0.211	0.031	0.235	0	0.036	0.002	0.053	0.1	0.06	0.001	0.059	0	0.259	0	0.042	0.004	0.046	0.007	0.059	0.001	0.066	0.001	0.258	0	0.043	0.003	0.035	0.038	2.987	0	-9.05	0	-0.122	0	0.161
Anastas'yevka	50.8825	58.5086	-0.024	0.217	0.826	0.107	-0.172	0.009	0	0.022	0.148	0.299	0.062	0.004	0.174	0.069	0.308	0	0.045	0	0.058	0.071	0.068	0	0.06	0.001	0.278	0	0.04	0.003	0.039	0.032	0.064	0	0.062	0.001	0.286	0	0.045	0.001	0.039	0.04	3.024	0	-8.598	0	-0.142	0	0.179
Andreyevka	50.9008	57.101389	-0.018	0.262	0.821	0.08	-0.151	0.004	0	0.011	0.014	0.937	0.075	0.001	0.216	0.017	0.323	0	0.05	0	0.041	0.34	0.077	0	0.058	0.002	0.273	0	0.04	0.002	0.035	0.05	0.074	0	0.058	0.003	0.286	0	0.043	0.001	0.033	0.059	3.328	0	-8.41	0	-0.131	0	0.186
Aqkol2	49.9456	60.5542	0	0.495	0.753	0.083	-0.182	0.007	-0.023	0.006	0.159	0.121	0.136	0	0.29	0	0.5	0	0.067	0	0.069	0.005	0.118	0	0.06	0	0.5	0	0.074	0	0.033	0.052	0.118	0	0.065	0	0.487	0	0.071	0	0.039	0.016	4.935	0	-5.534	0	-0.143	0	0.263
Aqqaytym	47.4806	59.3008	-0.062	0.018	0.928	0.026	-0.214	0.001	-0.022	0.012	0.045	0.72	0.071	0.003	0.239	0.013	0.333	0	0.054	0	0.038	0.239	0.067	0	0.062	0.001	0.31	0	0.053	0	0.041	0.017	0.067	0	0.068	0.001	0.3	0	0.053	0	0.044	0.016	4.147	0	-8.664	0	-0.156	0	0.219
Aqqum	50.0764	62.1242	-0.022	0.296	0.468	0.392	-0.167	0.006	0	0.035	-0.004	0.965	0.039	0.009	0.136	0.211	0.125	0.021	0	0.178	0.029	0.466	0.027	0.044	0.04	0.101	0.143	0.012	0.027	0.015	0.026	0.234	0.025	0.073	0.031	0.182	0.133	0.025	0.026	0.019	0.02	0.376	2.581	0	-9.5	0	-0.14	0	0.17
Aral	46.8017	61.6631	-0.038	0.137	0.964	0.042	-0.172	0.011	0	0.027	0.016	0.962	0.028	0.079	0.133	0.175	0.133	0.037	0	0.052	0.025	0.421	0.03	0.023	0.045	0.021	0.13	0.028	0	0.073	0.031	0.048	0.024	0.063	0.054	0.016	0.115	0.033	0	0.068	0.035	0.022	2.545	0	-8.974	0	-0.137	0	0.138
Araltobe	50.1733	60.1828	0	0.627	0.47	0.322	-0.185	0.003	-0.022	0.007	-0.069	0.695	0.035	0.044	0.124	0.109	0.158	0.006	0.027	0.007	0.037	0.216	0.021	0.066	0.042	0.041	0.14	0.019	0.02	0.025	0.024	0.147	0	0.122	0.048	0.02	0.128	0.027	0.021	0.019	0.032	0.099	2.85	0	-9.171	0	-0.137	0	0.153
Araltogay	49.83	60.0986	0	0.721	-0.385	0.453	-0.16	0.024	0	0.023	-0.216	0.096	0.057	0.003	0.225	0.015	0.29	0	0.048	0	0.037	0.247	0.046	0.002	0.048	0.007	0.259	0	0.048	0	0.019	0.347	0.044	0.005	0.048	0.006	0.273	0	0.045	0	0.022	0.191	3.9	0	-7.564	0.001	-0.13	0	0.214
Ashchisay	49.4172	58.2928	-0.037	0.134	0.806	0.14	-0.167	0.007	0	0.059	0.091	0.531	0.041	0.024	0.136	0.155	0.235	0.001	0.03	0.005	0.023	0.321	0.042	0.024	0.035	0.038	0.231	0.001	0.043	0.001	0.028	0.104	0.038	0.028	0.042	0.021	0.222	0.001	0.04	0.002	0.034	0.05	2.848	0	-8.823	0	-0.128	0	0.155
Astrakhanovka	50.3536	55.8294	0	0.715	0.689	0.18	-0.143	0.013	-0.019	0.014	0.053	0.768	0.091	0.003	0.181	0.089	0.273	0	0.043	0	0.036	0.464	0.08	0	0.042	0.06	0.25	0	0.038	0.002	0.023	0.152	0.086	0	0.062	0.006	0.231	0.001	0.036	0.003	0.038	0.028	3.438	0	-8.331	0	-0.137	0	0.177
Badamsha	50.5603	58.2772	-0.026	0.263	0.877	0.095	-0.196	0.006	-0.02	0.021	0.067	0.633	0.062	0.003	0.154	0.04	0.289	0	0.042	0	0.043	0.155	0.056	0.008	0.04	0.009	0.286	0	0.05	0	0.027	0.058	0.056	0.011	0.038	0.019	0.286	0	0.048	0	0.029	0.066	2.966	0	-8.498	0	-0.139	0	0.184
Batamshinskiy	50.5621	58.2763	-0.026	0.256	0.992	0.076	-0.179	0.014	0	0.052	0.115	0.315	0.059	0.003	0.156	0.037	0.294	0	0.044	0	0.038	0.179	0.071	0.001	0.045	0.007	0.304	0	0.048	0	0.03	0.062	0.071	0.001	0.043	0.008	0.286	0	0.045	0.001	0.03	0.084	3.011	0	-8.512	0	-0.13	0	0.18
Baturasay	50.9608	56.7822	-0.017	0.276	0.895	0.094	-0.154	0.004	0	0.009	0.051	0.687	0.074	0.004	0.217	0.023	0.321	0	0.051	0	0.038	0.313	0.075	0	0.056	0.002	0.292	0	0.047	0.001	0.036	0.038	0.079	0	0.057	0.003	0.263	0	0.042	0.001	0.041	0.029	3.553	0	-8.604	0	-0.133	0	0.182
Bayganin	48.6898	55.8751	-0.038	0.049	0.638	0.201	-0.152	0.008	0	0.035	-0.048	0.772	0.1	0	0.166	0.119	0.231	0.004	0.027	0.014	0.007	0.884	0.056	0.014	0.048	0.005	0.25	0.003	0.041	0.005	0.031	0.106	0.05	0.029	0.043	0.01	0.25	0.003	0.038	0.006	0.027	0.127	3.317	0	-8.074	0	-0.123	0	0.168
Bayqadam	47.3553	59.2364	-0.059	0.068	0.83	0.043	-0.189	0.005	0	0.044	0.085	0.447	0.083	0	0.256	0.003	0.348	0	0.053	0	0.055	0.055	0.077	0	0.069	0	0.333	0	0.056	0	0.043	0.044	0.056	0.001	0.061	0.001	0.333	0	0.057	0	0.044	0.023	4.379	0	-8.412	0	-0.143	0	0.23
Begimbet	47.0914	59.0678	-0.059	0.068	0.891	0.043	-0.194	0.005	-0.016	0.028	0.019	0.917	0.105	0	0.249	0.007	0.4	0	0.062	0	0.047	0.092	0.08	0	0.072	0	0.371	0	0.062	0	0.049	0.021	0.069	0	0.074	0	0.348	0	0.056	0	0.051	0.007	4.613	0	-7.984	0	-0.146	0	0.24
Bel'kopa	50.0719	59.5856	-0.069	0.028	0.452	0.297	-0.263	0.001	-0.026	0.001	-0.046	0.777	0.071	0	0.297	0.003	0.354	0	0.061	0	0.055	0.047	0.067	0	0.067	0	0.333	0	0.059	0	0.014	0.403	0.065	0	0.063	0	0.316	0	0.059	0	0.016	0.284	4.759	0	-6.773	0.001	-0.118	0	0.225
Belogorka	50.3639	57.6392	0	0.578	0.599	0.261	-0.143	0.01	-0.017	0.019	0.012	0.927	0.062	0.004	0.196	0.035	0.273	0	0.043	0	0.038	0.232	0.059	0.003	0.038	0.058	0.25	0	0.04	0.002	0.027	0.1	0.067	0.001	0.039	0.066	0.235	0	0.038	0.003	0.027	0.079	2.937	0	-8.762	0	-0.134	0	0.171
Bestamak	50.0467	57.3494	-0.036	0.124	0.636	0.212	-0.158	0.007	0	0.031	0.026	0.904	0.069	0.003	0.145	0.107	0.286	0	0.048	0	0.009	0.783	0.053	0.011	0.039	0.027	0.25	0	0.045	0	0.022	0.177	0.056	0.008	0.04	0.027	0.238	0.001	0.04	0.002	0.029	0.074	3.021	0	-8.238	0	-0.13	0	0.167
Birshoghyr	48.4597	58.5536	-0.057	0.015	0.783	0.067	-0.222	0	-0.024	0.005	0.048	0.707	0.058	0.013	0.181	0.045	0.298	0	0.045	0	0.052	0.072	0.067	0	0.063	0.001	0.25	0	0.037	0.008	0.043	0.014	0.065	0	0.068	0	0.267	0	0.043	0.002	0.045	0.008	3.501	0	-9.076	0	-0.135	0	0.197
Blagoveshchenskoye	49.6517	56.3703	-0.029	0.146	0.818	0.103	-0.162	0.009	-0.02	0.022	-0.071	0.487	0.071	0.011	0.194	0.14	0.273	0	0.043	0	0.028	0.474	0.074	0.001	0.049	0.01	0.242	0.001	0.038	0.002	0.024	0.097	0.074	0.001	0.045	0.007	0.238	0.001	0.033	0.006	0.032	0.042	3.375	0	-8.075	0	-0.13	0	0.169
Bogetsay	50.1222	59.095556	-0.041	0.089	0.93	0.064	-0.182	0.006	0	0.056	0.1	0.303	0.045	0.012	0.101	0.244	0.188	0.004	0.021	0.014	0.036	0.327	0.019	0.125	0.04	0.032	0.184	0.003	0.038	0.003	0.028	0.084	0.024	0.07	0.044	0.01	0.184	0.003	0.037	0.002	0.027	0.094	2.813	0	-9.002	0	-0.139	0	0.157
Bogoslovka	50.1008	56.8239	-0.032	0.147	0.686	0.184	-0.167	0.007	-0.022	0.009	-0.059	0.705	0.078	0.002	0.134	0.099	0.286	0	0.045	0	0.017	0.618	0.072	0.001	0.04	0.013	0.25	0	0.039	0.002	0.024	0.112	0.065	0.002	0.039	0.029	0.225	0.001	0.029	0.006	0.025	0.088	3.21	0	-8.269	0	-0.129	0	0.163
Chernovodsk	50.1803	56.7936	0	0.409	0.608	0.212	-0.174	0.002	-0.023	0.002	-0.077	0.573	0.079	0.002	0.218	0.03	0.31	0	0.053	0	0.02	0.555	0.077	0	0.041	0.031	0.256	0	0.043	0	0.024	0.115	0.077	0.001	0.044	0.013	0.25	0	0.043	0.001	0.027	0.039	3.369	0	-8.44	0	-0.134	0	0.18
Khromtau	50.2486	58.4347	-0.034	0.206	0.929	0.112	-0.2	0.008	-0.018	0.021	0.127	0.255	0.061	0.004	0.111	0.096	0.28	0	0.043	0	0.021	0.485	0.045	0.015	0.056	0.004	0.25	0	0.048	0	0.03	0.115	0.045	0.015	0.044	0.01	0.24	0	0.043	0.001	0.031	0.07	2.948	0	-8.823	0	-0.141	0	0.171
Martuk	50.7475	56.5061	-0.022	0.209	0.947	0.084	-0.143	0.011	0	0.053	0.052	0.655	0.077	0.002	0.239	0.007	0.302	0	0.049	0	0.065	0.079	0.067	0.002	0.053	0.003	0.25	0	0.04	0.001	0.038	0.02	0.067	0.003	0.043	0.008	0.25	0.001	0.036	0.003	0.032	0.026	3.64	0	-8.394	0	-0.125	0	0.184
Saksaulskiy	47.0815	61.1524	-0.018	0.426	-0.013	0.994	-0.188	0.013	-0.021	0.006	-0.146	0.189	0.058	0.002	0.185	0.029	0.286	0	0.053	0	0.019	0.552	0.042	0.003	0.05	0.006	0.267	0	0.048	0	0.038	0.052	0.038	0.006	0.057	0.002	0.261	0	0.049	0	0.038	0.052	3.755	0	-7.695	0	-0.141	0	0.214
Shalkar	47.8316	59.6167	-0.065	0.006	1.02	0.014	-0.207	0.001	-0.022	0.01	0.087	0.45	0.056	0.017	0.214	0.041	0.28	0	0.048	0	0.037	0.223	0.056	0.001	0.066	0.001	0.286	0	0.05	0	0.056	0.009	0.048	0.003	0.056	0.002	0.267	0	0.048	0.001	0.052	0.019	3.861	0	-9.036	0	-0.151	0	0.208
Shubarkuduk	49.1439	56.482	-0.067	0.003	0.997	0.027	-0.18	0.003	0	0.061	0.148	0.256	0.07	0.006	0.125	0.24	0.233	0.002	0.032	0.006	0.018	0.622	0.067	0.002	0.052	0.003	0.259	0.001	0.042	0.003	0.033	0.103	0.069	0.002	0.051	0.001	0.25	0.002	0.04	0.008	0.037	0.018	3.088	0	-7.534	0	-0.118	0	0.172
Shubarshi	48.5802	57.1829	-0.067	0.019	0.57	0.232	-0.222	0.002	-0.028	0.003	-0.094	0.567	0.034	0.016	0.137	0.167	0.286	0	0.051	0	-0.002	0.943	0.043	0.001	0.031	0.067	0.267	0	0.053	0	0.019	0.412	0.037	0.002	0.024	0.131	0.267	0	0.056	0	0.008	0.782	4.263	0	-5.506	0.001	-0.101	0	0.194
Temir	49.1396	57.13	-0.089	0.003	0.271	0.557	-0.226	0.001	-0.02	0.012	0.084	0.514	0.118	0	0.238	0.005	0.524	0	0.083	0	0.015	0.378	0.125	0	0.065	0	0.429	0	0.062	0	0.009	0.596	0.103	0	0.064	0	0.429	0	0.067	0	0.011	0.502	5.238	0	-3.792	0.007	-0.107	0	0.274
Turgay	49.6307	63.4903	-0.043	0.139	0.728	0.114	-0.2	0.004	-0.017	0.028	-0.075	0.687	0.032	0.028	0.063	0.603	0.156	0.004	0.024	0.012	-0.007	0.897	0.025	0.075	0.034	0.068	0.173	0.004	0.038	0.002	0.037	0.093	0.02	0.09	0.037	0.074	0.154	0.005	0.03	0.005	0.041	0.09	2.63	0.001	-8.847	0	-0.136	0	0.174
Yrghyz	48.6167	61.2667	-0.042	0.068	0.769	0.1	-0.182	0.003	0	0.016	-0.019	0.885	0.036	0.033	0.026	0.745	0.25	0	0.047	0	-0.049	0.236	0.032	0.041	0.042	0.025	0.216	0	0.04	0.001	0.036	0.117	0.032	0.056	0.035	0.041	0.214	0	0.042	0	0.024	0.221	3.205	0	-8.856	0	-0.15	0	0.187
Zhem	48.7732	58.075	-0.055	0.021	0.84	0.098	-0.2	0.001	0	0.035	0.017	0.919	0.065	0.006	0.168	0.084	0.225	0.001	0.029	0.004	0.057	0.14	0.05	0.012	0.054	0.002	0.286	0	0.05	0	0.019	0.221	0.062	0.001	0.05	0.001	0.269	0	0.045	0.001	0.017	0.276	3.13	0	-8.218	0	-0.126	0	0.164
Aksuat	48.7167	83.7	-0.056	0.039	0.442	0.384	-0.171	0.019	0	0.069	-0.027	0.875	0	0.231	0.061	0.452	0.097	0.02	0.018	0.014	0.005	0.84	0	0.498	0.021	0.199	0.105	0.019	0.023	0.013	-0.006	0.741	0	0.464	0.015	0.389	0.086	0.034	0.019	0.022	-0.009	0.65	2.221	0	-8.792	0	-0.13	0	0.166
Altay	49.7317	84.272	-0.08	0.017	0.556	0.483	-0.147	0.022	0	0.195	-0.03	0.944	0.019	0.247	0.078	0.304	0.139	0.005	0.026	0.005	-0.013	0.674	0	0.308	0.022	0.136	0.15	0.004	0.034	0.002	-0.017	0.529	0	0.172	0.021	0.187	0.13	0.005	0.028	0.006	-0.016	0.529	1.88	0.001	-10.144	0	-0.12	0	0.204
Altayskiy	50.2459	82.3625	-0.115	0.001	0.405	0.388	-0.25	0.005	0	0.154	0.029	0.804	0	0.378	0.1	0.223	0.143	0.015	0.032	0.004	0.027	0.369	0	0.182	0.01	0.651	0.137	0.012	0.026	0.011	-0.024	0.21	0	0.283	0.012	0.475	0.12	0.026	0.026	0.012	-0.021	0.276	0.859	0.008	-8.317	0	-0.128	0	0.197
Asubulak	49.5403	82.9947	-0.088	0.006	0.21	0.717	-0.19	0.006	0	0.026	-0.149	0.277	0.022	0.103	0.146	0.204	0.106	0.036	0	0.042	0.041	0.244	0	0.173	0.022	0.172	0.115	0.017	0.024	0.02	-0.005	0.782	0	0.171	0.025	0.177	0.121	0.012	0.026	0.014	-0.004	0.819	0.614	0.013	-10.437	0	-0.132	0	0.2
Auezov	49.71	81.5802	-0.049	0.138	0.855	0.394	-0.167	0.014	0	0.027	-0.012	0.936	0	0.181	-0.011	0.898	0.12	0.002	0.026	0.002	-0.039	0.331	0	0.058	0.036	0.17	0.103	0.004	0	0.008	-0.004	0.872	0	0.063	0.029	0.229	0.095	0.009	0	0.013	-0.016	0.526	1.949	0.001	-10.653	0	-0.122	0	0.182
Ayagoz	47.9595	80.4333	-0.039	0.17	0.517	0.573	-0.167	0.01	0	0.04	-0.15	0.406	0	0.363	0.008	0.853	0	0.474	0	0.504	-0.015	0.551	0	0.662	0.016	0.464	0	0.395	0	0.413	0.021	0.347	0	0.704	0.015	0.57	0	0.402	0	0.456	0.02	0.389	1.115	0.039	-9.673	0	-0.11	0	0.134
Belousovka	49.4789	83.1414	-0.087	0.006	0.544	0.249	-0.203	0.009	0	0.124	-0.006	0.936	0	0.22	0.149	0.129	0.12	0.025	0.026	0.014	0.034	0.267	0	0.295	0.016	0.438	0.119	0.02	0.03	0.006	-0.026	0.16	0	0.414	0.022	0.198	0.114	0.019	0.03	0.005	-0.012	0.453	0.635	0.012	-9.677	0	-0.123	0	0.2
Boko	49.0563	81.6372	-0.1	0.003	0.933	0.24	-0.19	0.013	0	0.088	-0.018	0.872	0	0.254	0.115	0.272	0.093	0.014	0	0.015	0.016	0.663	0	0.082	0.037	0.147	0.1	0.009	0.017	0.009	-0.001	0.994	0	0.126	0.035	0.128	0.091	0.015	0	0.019	0.001	0.987	1.429	0.002	-10.58	0	-0.131	0	0.175
Borodulikha	50.7184	80.9295	-0.038	0.198	0.286	0.769	-0.135	0.04	0	0.135	-0.234	0.388	0.049	0.005	0.053	0.611	0.133	0.004	0.02	0.014	0.01	0.685	0.018	0.073	0	1	0.091	0.025	0	0.046	-0.015	0.635	0.018	0.064	0.002	0.924	0.081	0.036	0	0.085	-0.005	0.75	1.553	0.002	-8.462	0.001	-0.099	0.002	0.156
Glubokoye	50.1389	82.3111	-0.08	0.017	0.556	0.483	-0.147	0.022	0	0.195	-0.03	0.944	0.019	0.247	0.078	0.304	0.139	0.005	0.026	0.005	-0.013	0.674	0	0.308	0.022	0.136	0.15	0.004	0.034	0.002	-0.017	0.529	0	0.172	0.021	0.187	0.13	0.005	0.028	0.006	-0.016	0.529	1.88	0.001	-10.144	0	-0.12	0	0.204
Kalbatau	49.3301	81.5727	-0.064	0.057	0.21	0.836	-0.176	0.016	0	0.056	-0.075	0.767	0	0.223	-0.021	0.927	0.062	0.074	0	0.11	-0.021	0.557	0	0.141	0.015	0.525	0.027	0.138	0	0.182	0.001	1	0	0.228	0.014	0.552	0.027	0.126	0	0.185	0.003	0.924	1.397	0.007	-10.911	0	-0.118	0	0.17
Kokpekty	48.75	82.4	-0.08	0.008	0.69	0.273	-0.222	0.004	0	0.025	-0.016	0.924	0	0.224	0.068	0.405	0	0.355	0	0.307	0.036	0.373	0	0.499	0.036	0.217	0.038	0.152	0	0.166	0.02	0.445	0	0.603	0.031	0.242	0.03	0.259	0	0.284	0.018	0.495	1.437	0.006	-9.051	0	-0.145	0	0.137
Kurchum	48.566	83.6615	-0.056	0.068	0.378	0.445	-0.207	0.004	-0.02	0.013	-0.13	0.39	0	0.786	0.012	0.971	0.073	0.056	0	0.015	-0.014	0.647	0	0.543	0.025	0.266	0.053	0.189	0	0.106	0	0.994	0	0.549	0.027	0.233	0.056	0.171	0	0.086	0.003	0.846	2.082	0.001	-9.026	0	-0.142	0	0.132
Maleyevsk	49.8144	84.291	-0.107	0.002	0.446	0.346	-0.25	0.005	0	0.175	0.018	0.844	0	0.253	0.096	0.282	0.143	0.011	0.032	0.004	0.022	0.472	0.025	0.075	0.021	0.273	0.133	0.016	0.024	0.015	-0.009	0.642	0	0.202	0.022	0.309	0.114	0.034	0.023	0.025	-0.006	0.807	0.876	0.007	-8.31	0	-0.123	0	0.198
Novaya Bukhtarma	49.6287	83.521	-0.062	0.088	0.369	0.457	-0.19	0.024	0	0.179	-0.008	0.947	0	0.486	0.089	0.34	0.133	0.011	0.028	0.004	0.037	0.296	0	0.104	0.018	0.234	0.125	0.019	0.028	0.009	-0.022	0.308	0	0.147	0.015	0.324	0.125	0.018	0.031	0.007	-0.024	0.227	0.592	0.013	-8.942	0	-0.121	0	0.209
Ognyovka	49.6837	83.0169	-0.06	0.05	0.694	0.403	-0.167	0.029	0	0.12	0.037	0.844	NaN	NaN	NaN	NaN	0.111	0.025	0.029	0.009	NaN	NaN	0.018	0.092	0.023	0.111	0.12	0.014	0.023	0.021	-0.009	0.673	0.025	0.046	0.027	0.094	0.125	0.016	0.024	0.02	-0.016	0.526	1.042	0.004	-10.02	0	-0.127	0	0.211
Oskemen	49.9833	82.6167	-0.07	0.018	0.872	0.399	-0.148	0.018	0	0.137	0.041	0.875	0	0.305	0.113	0.191	0.157	0.002	0.036	0.001	0.011	0.719	0.018	0.094	0.063	0.003	0.159	0.002	0.034	0.002	0.025	0.262	0.017	0.091	0.057	0.007	0.138	0.004	0.029	0.003	0.014	0.653	2.216	0	-10.681	0	-0.134	0	0.22
Pervorossiyskoye	49.7174	83.8486	-0.07	0.044	0.468	0.35	-0.19	0.012	0	0.068	-0.016	0.855	0.029	0.065	0.09	0.298	0.139	0.005	0.026	0.006	0.017	0.676	0.021	0.038	0.014	0.389	0.159	0.003	0.04	0.001	-0.029	0.127	0.018	0.111	0.009	0.639	0.167	0.004	0.038	0.001	-0.031	0.101	0.758	0.004	-9.303	0	-0.129	0	0.205
Qarauyl	48.9451	79.255	-0.048	0.078	0.252	0.734	-0.196	0.005	0	0.022	-0.359	0.081	0	0.131	0.054	0.674	0	0.434	0	0.678	0.016	0.66	0	0.309	-0.014	0.494	0	0.443	0	0.76	-0.024	0.124	0	0.364	-0.02	0.36	0	0.405	0	0.709	-0.022	0.152	0.642	0.102	-9.722	0	-0.096	0.001	0.135
Ridder	50.35	83.5167	-0.059	0.054	0.082	0.899	-0.125	0.165	0	0.775	-0.133	0.321	0.033	0.013	0.243	0.006	0.167	0.003	0.031	0.004	0.067	0.049	0.03	0.035	0.011	0.476	0.171	0.001	0.03	0.004	-0.039	0.044	0.03	0.052	0.016	0.21	0.175	0.002	0.033	0.003	-0.028	0.093	0.142	0.022	-8.097	0	-0.096	0	0.194
Semey	50.4333	80.266667	-0.034	0.29	0.165	0.877	-0.1	0.134	0	0.315	-0.158	0.341	0.026	0.037	-0.038	0.563	0.053	0.141	0	0.282	-0.008	0.769	0	0.208	0	0.987	0.05	0.166	0	0.173	-0.006	0.854	0	0.258	-0.014	0.628	0.029	0.261	0	0.273	-0.018	0.422	1.171	0.044	-7.65	0.003	-0.097	0.002	0.135
Serebryansk	49.6816	83.2916	-0.059	0.048	0.843	0.254	-0.167	0.037	0	0.069	0.091	0.471	0	0.263	0.099	0.231	0.122	0.024	0.03	0.006	0.043	0.155	0	0.366	0.02	0.299	0.091	0.059	0	0.043	-0.009	0.673	0	0.43	0.024	0.139	0.116	0.017	0.03	0.007	-0.02	0.426	0.788	0.007	-9.26	0	-0.124	0	0.219
Shar	49.5852	81.0453	-0.062	0.083	0.407	0.154	-0.222	0.002	-0.025	0.004	0.038	0.676	0.08	0.001	0.155	0.012	0.317	0	0.045	0	0.024	0.166	0.051	0.002	0.035	0.004	0.32	0	0.061	0	-0.009	0.448	0.053	0.002	0.033	0.006	0.314	0	0.059	0	-0.006	0.628	4.084	0	-3.491	0.005	-0.098	0	0.225
Shemonaikha	50.6294	81.9055	-0.048	0.136	0.046	0.979	-0.118	0.079	0	0.488	-0.102	0.704	0.024	0.076	0.111	0.216	0.096	0.049	0	0.053	0.016	0.558	0.018	0.099	0.011	0.604	0.067	0.142	0	0.221	-0.001	0.96	0.023	0.06	0.019	0.274	0.062	0.117	0	0.203	-0.014	0.65	1.226	0.005	-9	0.001	-0.098	0.001	0.165
Suykbulak	49.7084	81.0485	-0.022	0.443	0.591	0.457	-0.182	0.006	-0.024	0.005	-0.126	0.645	0.028	0.03	-0.037	0.636	0.056	0.067	0	0.167	-0.011	0.88	0.024	0.019	-0.001	0.979	0.088	0.016	0	0.044	-0.035	0.168	0.028	0.004	0.01	0.776	0.067	0.03	0	0.125	-0.021	0.347	1.463	0.01	-10.62	0	-0.11	0	0.167
Tughyl	47.725	84.2058	-0.086	0.026	0.17	0.799	-0.24	0.005	-0.019	0.017	-0.146	0.319	0	0.157	0.041	0.507	0.086	0.038	0	0.023	0.014	0.529	0	0.177	0.025	0.128	0.083	0.069	0	0.057	-0.001	0.947	0	0.114	0.022	0.17	0.058	0.152	0	0.196	0.003	0.867	1.814	0	-9.16	0	-0.141	0	0.17
Ust-Talovka	50.5506	81.8485	-0.056	0.071	0.302	0.814	-0.14	0.061	0	0.427	-0.112	0.639	0.037	0.031	0.168	0.08	0.14	0.004	0.026	0.008	0.021	0.587	0	0.268	0.023	0.245	0.114	0.007	0.023	0.011	0.013	0.599	0	0.117	0.015	0.373	0.111	0.015	0.019	0.023	0.009	0.687	1.873	0.001	-9.378	0	-0.116	0	0.202
Zaisan	47.4595	84.8666	-0.08	0.027	0.314	0.46	-0.219	0.004	-0.019	0.018	-0.058	0.619	0	0.304	0.051	0.356	0.045	0.137	0	0.077	0.013	0.587	0	0.271	0.026	0.097	0.026	0.26	0	0.254	0.002	0.922	0	0.14	0.031	0.069	0.058	0.116	0	0.107	0.007	0.737	1.481	0.005	-9.729	0	-0.128	0	0.18
Zaysan	47.4666	84.8714	-0.081	0.023	0.343	0.484	-0.2	0.006	0	0.072	-0.036	0.695	0	0.367	0.045	0.485	0.051	0.117	0	0.045	0.01	0.724	0	0.425	0.023	0.111	0.02	0.257	0	0.247	0.002	0.956	0	0.169	0.028	0.138	0.059	0.13	0	0.12	0.002	0.936	1.451	0.006	-9.834	0	-0.13	0	0.177
Zhalghyztobe	49.2109	81.216	-0.067	0.038	0.714	0.473	-0.196	0.009	0	0.026	-0.007	0.968	0	0.245	-0.059	0.46	0.027	0.156	0	0.216	-0.053	0.24	0	0.119	0.007	0.7	0.022	0.208	0	0.365	-0.007	0.802	0	0.141	0.006	0.841	0	0.226	0	0.451	-0.003	0.894	1.141	0.033	-11.218	0	-0.107	0	0.161
Zhezkent	50.9311	81.3615	-0.026	0.348	0.258	0.676	-0.109	0.087	0	0.243	-0.114	0.583	0.05	0.002	0.18	0.171	0.143	0.002	0.025	0.007	0.034	0.443	0.029	0.009	0.023	0.252	0.13	0.004	0.023	0.008	-0.008	0.711	0.029	0.009	0.021	0.339	0.122	0.006	0.02	0.019	-0.008	0.698	1.87	0.001	-8.529	0.001	-0.104	0.001	0.168
Zyryanovsk	49.7265	84.2732	-0.107	0.002	0.446	0.346	-0.25	0.005	0	0.175	0.018	0.844	0	0.253	0.096	0.282	0.143	0.011	0.032	0.004	0.022	0.472	0.025	0.075	0.021	0.273	0.133	0.016	0.024	0.015	-0.009	0.642	0	0.202	0.022	0.309	0.114	0.034	0.023	0.025	-0.006	0.807	0.876	0.007	-8.31	0	-0.123	0	0.198
Akbakay	45.1294	72.6717	-0.071	0.023	0.687	0.113	-0.267	0.001	-0.024	0.001	0.025	0.783	0	0.095	0.038	0.721	0.172	0.001	0.036	0.001	-0.009	0.745	0	0.033	0.018	0.363	0.161	0.001	0.033	0.002	0.002	0.823	0	0.074	0.023	0.294	0.167	0.001	0.034	0.003	0.006	0.831	2.829	0	-8.695	0	-0.11	0	0.191
Aqtoghay	46.9507	79.6762	-0.073	0.044	0.373	0.425	-0.211	0.003	-0.024	0.004	-0.182	0.245	0	0.614	0.015	0.828	0	0.413	0	0.513	0.001	0.92	0	0.167	0.043	0.022	0.04	0.22	0	0.325	0.034	0.055	0	0.509	0.043	0.039	0.038	0.227	0	0.311	0.031	0.103	2.066	0.006	-7.652	0	-0.125	0	0.127
Bakanas	44.8062	76.2703	-0.071	0.046	0.969	0.109	-0.211	0.006	-0.018	0.007	-0.032	0.872	0.017	0.06	-0.168	0.044	0.1	0.021	0	0.068	-0.052	0.034	0	0.41	0.036	0.09	0.089	0.044	0	0.052	0.011	0.429	0	0.503	0.032	0.096	0.08	0.046	0	0.046	0.012	0.356	2.169	0.002	-4.801	0.005	-0.098	0	0.096
Burunday	43.3557	76.8548	-0.033	0.238	0.36	0.195	-0.191	0.006	-0.021	0.009	0.071	0.463	0	0.148	-0.071	0.331	0.119	0.007	0	0.018	-0.058	0.042	0	0.261	0.011	0.543	0.15	0.001	0.036	0	-0.002	0.906	0	0.324	0.01	0.619	0.146	0.001	0.034	0	-0.001	0.931	0.811	0.003	-4.84	0.001	-0.087	0.001	0.118
Chemolgan	43.3763	76.6246	-0.05	0.087	0.833	0.066	-0.231	0.002	-0.024	0.002	0.06	0.727	NaN	NaN	NaN	NaN	0.062	0.074	0	0.087	NaN	NaN	0	0.522	0.022	0.379	0.038	0.139	0	0.107	0.015	0.486	0	0.431	0.006	0.763	0.067	0.071	0	0.062	0.008	0.802	2.396	0.003	-5.754	0.001	-0.091	0.002	0.137
Chu	43.6033	73.7592	-0.019	0.319	0.323	0.548	-0.176	0.003	-0.026	0.002	-0.076	0.567	0.043	0.016	0.227	0.027	0.286	0	0.059	0	0.017	0.607	0.031	0.016	0.034	0.017	0.273	0	0.053	0	0.019	0.16	0.03	0.011	0.033	0.017	0.25	0	0.053	0	0.009	0.495	4.138	0	-5.992	0.001	-0.109	0	0.203
Druzhba	45.2533	82.4804	-0.118	0.002	0.807	0.015	-0.293	0	-0.023	0.002	0.059	0.52	0	0.199	0.01	0.836	0.125	0.008	0.019	0.01	-0.021	0.485	0.02	0.06	0.009	0.551	0.125	0.01	0.021	0.015	-0.009	0.622	0	0.141	0.003	0.746	0.108	0.023	0	0.043	-0.013	0.373	2.289	0	-8.857	0	-0.148	0	0.195
Esik	51.949	66.459	-0.026	0.315	0.701	0.277	-0.143	0.026	-0.018	0.024	0.017	0.936	0	0.421	0.098	0.516	0.122	0.036	0.023	0.017	0.014	0.758	0.026	0.048	0.031	0.139	0.1	0.069	0	0.073	0.029	0.195	0.022	0.077	0.018	0.378	0.091	0.099	0	0.121	0.022	0.315	1.427	0.021	-8.319	0	-0.105	0	0.144
Granitogorsk	42.744	73.4685	-0.062	0.016	-0.077	0.679	-0.074	0.277	0	0.932	-0.021	0.772	0.062	0.001	0.112	0.046	0.263	0	0.053	0	-0.014	0.512	0.054	0.001	0.016	0.398	0.214	0	0.041	0	-0.021	0.348	0.056	0	0.016	0.339	0.2	0	0.042	0.001	-0.011	0.461	0.583	0.002	-4.534	0.001	-0.08	0	0.147
Kapshagay	43.8668	77.063	-0.06	0.056	1.45	0.026	-0.241	0.002	-0.031	0.001	0.1	0.558	0.023	0.036	-0.062	0.425	0.03	0.23	0	0.428	-0.028	0.198	0	0.411	0	1	0.031	0.307	0	0.339	-0.004	0.831	0	0.654	-0.011	0.581	0.049	0.188	0	0.199	-0.009	0.57	1.772	0.029	-5.718	0.001	-0.091	0.001	0.11
Karabas	46.5333	76.2	-0.051	0.24	0.419	0.349	-0.267	0.003	-0.026	0.001	0.013	0.896	0	0.766	-0.003	0.969	0.085	0.091	0	0.045	-0.019	0.523	0	0.142	0.024	0.135	0.071	0.095	0	0.095	0.007	0.757	0	0.282	0.02	0.223	0.068	0.1	0	0.072	0.001	0.94	2.056	0.003	-7.517	0	-0.118	0	0.158
Kaskelen	43.1925	76.6221	-0.067	0.012	0.561	0.13	-0.212	0.005	-0.018	0.021	0.039	0.717	0	0.108	-0.07	0.252	0.108	0.008	0.021	0.013	-0.057	0.027	0	0.206	0.017	0.448	0.118	0.008	0.026	0.004	-0.007	0.73	0	0.209	0.01	0.699	0.122	0.005	0.029	0.002	-0.007	0.723	1.534	0.001	-5.643	0	-0.102	0	0.143
Kegen	43.0214	79.2206	-0.05	0.026	0.18	0.421	-0.176	0.001	-0.019	0.006	-0.072	0.413	0.027	0.016	-0.068	0.143	0.12	0.007	0	0.045	-0.032	0.041	0	0.424	0.021	0.089	0.091	0.009	0	0.019	-0.006	0.705	0	0.288	0.024	0.061	0.095	0.008	0	0.017	-0.006	0.794	0.034	0.022	-4.71	0	-0.09	0	0.117
Khantau	44.2263	73.7941	-0.04	0.15	0.519	0.391	-0.211	0.003	-0.026	0.003	0.011	0.917	0.033	0.007	0.16	0.084	0.162	0.001	0.026	0.005	0.033	0.234	0.023	0.022	0.04	0.081	0.192	0	0.043	0	0.021	0.245	0.021	0.025	0.032	0.148	0.189	0	0.042	0	0.009	0.644	3.605	0	-6.411	0	-0.094	0	0.17
Kirovskiy	44.9022	78.2316	-0.038	0.165	0.888	0.06	-0.143	0.008	0	0.004	0.099	0.381	0.023	0.047	-0.053	0.405	0.045	0.146	0	0.241	-0.015	0.484	0	0.35	0.013	0.514	0.073	0.065	0	0.064	0.014	0.547	0	0.084	0.018	0.313	0.071	0.046	0	0.063	0.015	0.384	1.641	0.007	-5.978	0.001	-0.094	0	0.127
Korday	43.0388	74.7129	-0.087	0.002	0.318	0.235	-0.241	0	-0.022	0.01	0.02	0.816	0.062	0.002	0.102	0.098	0.25	0	0.043	0	-0.009	0.698	0.057	0.003	0.016	0.263	0.25	0	0.048	0	-0.003	0.87	0.046	0.007	0.013	0.33	0.25	0	0.048	0	0.006	0.742	2.713	0	-4.036	0	-0.091	0	0.155
Lepsy	46.2343	78.9403	-0.067	0.093	0.809	0.118	-0.271	0.001	-0.033	0	-0.08	0.616	0	0.642	-0.076	0.38	0.071	0.098	0	0.078	-0.026	0.284	0	0.573	0.017	0.216	0.081	0.069	0	0.057	0.012	0.547	0	0.632	0.018	0.222	0.091	0.053	0.018	0.043	0.019	0.292	2.061	0.005	-8.222	0	-0.131	0	0.146
Lugovoy	42.942	72.761	-0.056	0.058	-0.022	0.927	-0.214	0.001	-0.018	0.009	-0.071	0.52	0.075	0	0.136	0.033	0.3	0	0.055	0	0.015	0.485	0.071	0	0.031	0.156	0.312	0	0.059	0	0.001	0.964	0.074	0	0.03	0.165	0.296	0	0.059	0	0	0.988	2.792	0	-6.151	0	-0.102	0	0.236
Lugovoye	42.9101	72.7207	-0.056	0.058	-0.022	0.927	-0.214	0.001	-0.018	0.009	-0.071	0.52	0.075	0	0.136	0.033	0.3	0	0.055	0	0.015	0.485	0.071	0	0.031	0.156	0.312	0	0.059	0	0.001	0.964	0.074	0	0.03	0.165	0.296	0	0.059	0	0	0.988	2.792	0	-6.151	0	-0.102	0	0.236
Masanchi	42.9289	75.3019	-0.062	0.018	0.249	0.554	-0.261	0	-0.034	0	-0.096	0.305	0.043	0.005	0.032	0.619	0.163	0.001	0.029	0.001	-0.023	0.246	0.05	0.001	0.005	0.805	0.148	0.001	0.027	0.004	-0.009	0.591	0.044	0.002	0.016	0.385	0.156	0.001	0.029	0.002	-0.001	0.972	1.484	0	-6.063	0	-0.112	0	0.145
Matay	45.8996	78.7204	-0.068	0.06	0.898	0.152	-0.273	0	-0.038	0	-0.115	0.487	0.021	0.09	-0.043	0.536	0.07	0.121	0	0.179	-0.031	0.255	0	0.346	0.025	0.057	0.086	0.071	0	0.052	0.01	0.541	0	0.433	0.025	0.089	0.071	0.117	0	0.07	0.011	0.518	2.055	0.007	-8.804	0	-0.126	0	0.142
Merke	42.8698	73.1846	-0.04	0.082	-0.156	0.405	-0.065	0.293	0	0.908	-0.047	0.325	0.062	0.001	0.1	0.052	0.231	0	0.047	0	-0.003	0.896	0.05	0.003	0.013	0.459	0.216	0	0.045	0	-0.017	0.477	0.047	0.003	0.014	0.45	0.2	0	0.042	0	-0.012	0.548	0.535	0.003	-4.564	0	-0.074	0	0.16
Moyynkum	44.2846	72.9392	-0.053	0.111	0.244	0.638	-0.234	0.001	-0.028	0	-0.091	0.612	0.048	0.008	0.22	0.045	0.211	0	0.038	0.001	0.031	0.339	0.024	0.025	0.042	0.029	0.2	0	0.043	0	0.016	0.395	0.024	0.032	0.042	0.041	0.176	0.001	0.038	0.001	0.019	0.34	4.373	0	-6.162	0	-0.108	0	0.194
Mynaral	45.4161	73.6844	-0.071	0.052	0.402	0.257	-0.276	0	-0.029	0.001	-0.036	0.805	0.02	0.063	0.077	0.372	0.103	0.017	0	0.026	0.008	0.758	0	0.284	0.012	0.4	0.125	0.004	0.028	0.002	-0.013	0.345	0	0.29	0.015	0.483	0.122	0.004	0.028	0.001	-0.012	0.456	2.052	0	-7.185	0	-0.114	0	0.182
Otegen Batyra	43.4195	77.0202	-0.056	0.046	1.167	0.034	-0.227	0.005	-0.026	0.005	0.143	0.32	0.023	0.079	-0.063	0.379	0.036	0.131	0	0.256	-0.043	0.048	0	0.248	0.008	0.639	0.073	0.05	0	0.061	-0.006	0.688	0	0.129	0.01	0.558	0.071	0.035	0	0.054	-0.001	0.973	1.743	0.013	-5.155	0.001	-0.087	0.001	0.13
Oytal	42.9057	73.2697	-0.056	0.018	0.256	0.429	-0.167	0.004	0	0.044	-0.018	0.855	0.077	0	0.113	0.112	0.286	0	0.052	0	-0.005	0.896	0.062	0.001	0.041	0.071	0.286	0	0.062	0	0.021	0.228	0.059	0.001	0.039	0.062	0.286	0	0.062	0	0.017	0.263	3.119	0	-5.212	0	-0.097	0	0.217
Ozernyy	46.8071	75.036	-0.042	0.225	0.579	0.147	-0.204	0.008	-0.021	0.004	0.051	0.639	0	0.223	0.002	0.969	0.13	0.01	0.026	0.004	-0.011	0.607	0	0.288	0.02	0.333	0.111	0.016	0.023	0.018	0.002	0.961	0	0.542	0.014	0.429	0.103	0.021	0.023	0.012	-0.001	0.957	1.829	0.001	-6.493	0	-0.11	0	0.173
Pervomayka	43.3736	76.94	-0.031	0.222	0.276	0.365	-0.176	0.014	0	0.03	0.033	0.629	0	0.117	-0.064	0.426	0.167	0	0.031	0.001	-0.047	0.064	0	0.153	-0.001	0.976	0.128	0.002	0.027	0.001	-0.003	0.858	0	0.334	-0.006	0.698	0.12	0.001	0.026	0	-0.011	0.521	0.492	0.013	-4.359	0.001	-0.082	0.001	0.118
Priozer	46.0235	73.7018	-0.082	0.055	0.266	0.468	-0.3	0	-0.033	0	-0.071	0.571	0	0.136	0.048	0.514	0.105	0.032	0	0.049	0.008	0.753	0	0.103	0.017	0.383	0.1	0.012	0.022	0.011	-0.015	0.355	0	0.332	0.017	0.397	0.094	0.03	0.019	0.02	-0.014	0.405	1.846	0.001	-7.545	0	-0.113	0	0.179
Priozersk	46.0311	73.7025	-0.057	0.118	0.227	0.566	-0.273	0	-0.03	0	-0.072	0.591	0	0.272	0.082	0.3	0.109	0.024	0	0.034	0.015	0.555	0	0.174	0.008	0.658	0.087	0.028	0	0.04	-0.018	0.238	0	0.254	0.011	0.582	0.083	0.039	0	0.035	-0.016	0.383	1.874	0.001	-7.532	0	-0.114	0	0.185
Qonayev	43.8833	77.0833	-0.062	0.06	1.382	0.016	-0.2	0.004	0	0.02	0.274	0.07	0	0.328	-0.167	0.099	0.031	0.322	0	0.4	-0.05	0.064	0	0.707	0.007	0.795	0.097	0.046	0.018	0.035	-0.001	0.974	0	0.701	0.008	0.697	0.091	0.051	0	0.04	0.002	0.858	1.974	0.018	-5.785	0.001	-0.09	0.001	0.115
Sarkand	45.4062	79.9187	-0.023	0.311	0.359	0.377	-0.139	0.046	0	0.023	0.013	0.875	0.034	0.019	-0.017	0.856	0.082	0.041	0	0.084	-0.018	0.474	0	0.072	0.001	0.896	0.08	0.065	0	0.127	-0.007	0.629	0	0.07	0	1	0.077	0.067	0	0.126	-0.005	0.707	1.305	0.002	-5.846	0	-0.096	0	0.15
Sarykamys	47.7833	78.7167	-0.103	0.001	0.287	0.416	-0.273	0	-0.027	0.002	0.004	0.969	0.074	0.002	0.148	0.01	0.373	0	0.057	0	0.037	0.019	0.071	0	0.026	0.043	0.312	0	0.05	0.002	-0.009	0.557	0.077	0	0.028	0.017	0.333	0	0.053	0.002	-0.008	0.511	3.404	0	-4.133	0.001	-0.096	0	0.205
Saryozek	44.3618	77.9728	-0.036	0.12	0.659	0.264	-0.25	0	-0.034	0	-0.129	0.486	0.119	0	0.303	0.001	0.529	0	0.096	0	0.031	0.107	0.097	0	0.058	0.001	0.516	0	0.088	0	0.023	0.145	0.1	0	0.063	0.001	0.5	0	0.083	0	0.026	0.156	5.602	0	-8.809	0	-0.148	0	0.342
Sary-Ozek	44.3612	77.9764	-0.059	0.015	0.788	0.087	-0.192	0.001	-0.016	0.005	0.116	0.271	0.024	0.041	-0.048	0.565	0.043	0.151	0	0.468	-0.018	0.533	0	0.284	-0.001	0.943	0.067	0.152	0	0.225	-0.001	0.956	0	0.39	-0.013	0.586	0.025	0.394	0	0.436	-0.01	0.524	1.112	0.037	-6.615	0	-0.082	0	0.137
Saryshaghan	46.118	73.6134	-0.067	0.051	0.331	0.396	-0.296	0	-0.033	0	-0.064	0.656	0	0.685	0.021	0.724	0.118	0.019	0.023	0.021	-0.008	0.803	0	0.137	0.022	0.408	0.129	0.002	0.03	0.004	0.002	0.931	0	0.265	0.022	0.303	0.12	0.005	0.028	0.005	0.001	0.942	2.05	0	-8.658	0	-0.116	0	0.174
Sayaq	47	77.2667	0	0.554	-0.023	0.946	-0.114	0.079	-0.02	0.01	-0.123	0.114	0.089	0.001	0.198	0.089	0.333	0	0.047	0	-0.014	0.706	0.067	0.001	0.037	0.007	0.289	0	0.049	0	0.014	0.528	0.057	0.003	0.036	0.017	0.269	0	0.044	0	0.017	0.537	4.488	0	-5.049	0.001	-0.123	0	0.197
Shu	43.5907	73.7615	-0.034	0.098	0.428	0.414	-0.107	0.067	0	0.235	-0.028	0.865	0	0.246	0.15	0.222	0.136	0.014	0.023	0.007	0.029	0.503	0	0.255	0.012	0.482	0.136	0.014	0.026	0.011	-0.011	0.608	0	0.277	0.019	0.354	0.143	0.014	0.027	0.009	0.001	0.974	1.77	0.003	-7.26	0.001	-0.087	0	0.162
Taldykorgan	45.0167	78.3667	-0.038	0.157	0.759	0.093	-0.143	0.009	-0.019	0.002	0.13	0.295	0.019	0.066	-0.075	0.244	0.067	0.097	0	0.148	-0.015	0.406	0	0.467	0.009	0.611	0.077	0.061	0	0.061	0.011	0.552	0	0.265	0.013	0.419	0.075	0.051	0	0.058	0.011	0.528	1.638	0.006	-5.954	0	-0.093	0	0.118
Talgar	43.2923	77.2332	-0.03	0.184	-0.007	0.984	-0.143	0.042	0	0.25	-0.013	0.863	0	0.066	0.014	0.858	0.16	0	0.031	0.001	-0.006	0.743	0	0.082	0.006	0.816	0.14	0	0.031	0	-0.013	0.581	0.02	0.023	0.016	0.557	0.143	0	0.032	0	-0.007	0.838	0.028	0.172	-4.518	0.001	-0.083	0	0.113
Tekeli	44.8557	78.7644	-0.037	0.082	0.001	0.995	-0.15	0.02	0	0.081	0.027	0.768	0.022	0.054	-0.036	0.412	0.088	0.081	0	0.125	-0.028	0.135	0.019	0.04	0.005	0.835	0.105	0.024	0	0.072	-0.001	0.976	0	0.045	0.002	0.919	0.103	0.028	0	0.069	-0.008	0.601	0.446	0.001	-5.358	0	-0.091	0	0.129
Turgen	43.4006	77.5933	-0.059	0.068	0.426	0.216	-0.227	0.003	0	0.007	-0.014	0.871	0	0.573	-0.027	0.547	0.083	0.031	0.019	0.017	-0.031	0.146	0	0.142	0.004	0.777	0.073	0.076	0	0.086	-0.005	0.8	0	0.046	0.001	0.976	0.083	0.021	0	0.036	-0.008	0.654	1.461	0.001	-4.79	0	-0.091	0	0.123
Tuyyq	43.0964	79.3981	-0.056	0.025	0.151	0.509	-0.163	0.007	0	0.321	0.031	0.615	0.029	0.011	-0.124	0.028	0.105	0.013	0	0.108	-0.043	0.021	0	0.763	0.024	0.089	0.075	0.057	0	0.094	0.002	0.905	0	0.252	0.019	0.247	0.056	0.159	0	0.307	-0.009	0.607	0	0.04	-5.405	0	-0.096	0	0.105
Ulken	45.2093	73.9509	-0.077	0.039	0.724	0.134	-0.316	0	-0.033	0	-0.036	0.777	0.029	0.026	0.037	0.638	0.156	0.001	0.026	0.005	-0.016	0.57	0	0.226	0.01	0.673	0.174	0.001	0.036	0.001	0.009	0.457	0	0.295	0.009	0.651	0.158	0.002	0.034	0.002	0.007	0.597	2.728	0	-7.499	0	-0.113	0	0.19
Urzhar	47.093	81.6294	-0.047	0.082	0.081	0.893	-0.167	0.015	0	0.065	-0.097	0.479	0.027	0.058	0.036	0.664	0.143	0.006	0.021	0.018	-0.005	0.758	0	0.606	0.049	0.03	0.154	0.004	0.033	0.003	0.021	0.245	0	0.192	0.051	0.017	0.152	0.003	0.032	0.007	0.017	0.269	2.439	0	-6.816	0	-0.117	0	0.181
Usharal	46.1624	80.9394	-0.049	0.142	0.271	0.505	-0.222	0.009	-0.026	0.001	-0.051	0.647	0	0.204	0.039	0.581	0.083	0.075	0	0.065	-0.007	0.894	0	0.213	0.033	0.138	0.053	0.109	0	0.169	0.021	0.237	0	0.388	0.029	0.147	0.054	0.126	0	0.144	0.021	0.248	2.429	0.001	-6.694	0	-0.12	0	0.156
Ushtobe	45.257	77.9786	-0.059	0.057	1.046	0.055	-0.227	0.001	-0.037	0	-0.042	0.778	NaN	NaN	NaN	NaN	0.029	0.128	0	0.113	NaN	NaN	0	0.484	0.018	0.353	0	0.293	0	0.284	0.015	0.264	0	0.474	0.022	0.214	0	0.363	0	0.312	0.017	0.252	1.956	0.011	-7.689	0	-0.118	0	0.119
Zharkent	44.1589	80	-0.063	0.021	0.045	0.907	-0.146	0.02	0	0.146	-0.006	0.984	0	0.816	-0.135	0.032	0	0.933	0	0.932	-0.029	0.14	0	0.724	-0.002	0.856	0	0.698	0	0.649	-0.008	0.597	0	0.752	-0.009	0.452	0	0.535	0	0.486	-0.013	0.366	0.354	0.537	-4.028	0.001	-0.082	0.001	0.076
Abay	49.6264	72.85	-0.018	0.327	-0.248	0.753	-0.143	0.035	0	0.037	-0.231	0.07	0.022	0.023	0.235	0.023	0.125	0.005	0.025	0.004	0.044	0.356	0	0.157	0.009	0.595	0.111	0.021	0	0.045	0.012	0.521	0	0.127	0.016	0.439	0.103	0.026	0	0.069	0.015	0.516	1.089	0.017	-5.99	0.002	-0.089	0.001	0.137
Aksu	52.4442	71.9576	-0.026	0.229	0.198	0.742	-0.116	0.035	0	0.062	-0.234	0.14	0	0.142	0.118	0.198	0.077	0.058	0	0.054	0.034	0.27	0	0.25	0.009	0.642	0.03	0.189	0	0.239	0.002	0.881	0	0.232	0.008	0.687	0.031	0.233	0	0.328	0.004	0.758	0.707	0.097	-6.849	0.001	-0.083	0.001	0.14
Aktas	49.7795	72.9613	-0.026	0.248	-0.171	0.835	-0.143	0.037	0	0.034	-0.286	0.052	0.02	0.067	0.175	0.096	0.105	0.009	0.02	0.008	0.024	0.635	0.022	0.031	0.019	0.313	0.125	0.012	0.022	0.016	0.006	0.698	0.022	0.037	0.015	0.422	0.105	0.036	0	0.075	0.008	0.628	0.98	0.021	-5.906	0.002	-0.086	0.002	0.137
Aktau	50.2347	73.0666	-0.021	0.389	0	1	-0.123	0.046	0	0.31	-0.202	0.224	0.026	0.06	0.233	0.028	0.1	0.018	0	0.029	0.056	0.124	0.022	0.047	0.016	0.453	0.094	0.031	0	0.063	-0.014	0.554	0.029	0.02	0.025	0.24	0.107	0.02	0	0.03	-0.01	0.699	0.865	0.043	-6.287	0.001	-0.09	0.001	0.144
Aktogay	48.1667	75.3	0	0.527	-0.013	0.984	-0.083	0.085	0	0.116	-0.186	0.12	0	0.559	0.097	0.399	0	0.254	0	0.289	0.025	0.595	0	0.299	0	0.987	0	0.393	0	0.46	0.011	0.526	0	0.125	0.009	0.604	0.022	0.29	0	0.348	0.013	0.394	0.606	0.213	-6.891	0.001	-0.091	0.001	0.13
Aqadyr	48.2601	72.8585	-0.034	0.174	0.249	0.7	-0.139	0.038	0	0.088	-0.102	0.522	0	0.141	0.245	0.011	0.103	0.017	0.019	0.018	0.032	0.322	0	0.326	0.027	0.188	0.113	0.008	0.023	0.011	-0.004	0.782	0	0.297	0.026	0.24	0.1	0.013	0.022	0.016	-0.005	0.795	1.04	0.018	-6.65	0.001	-0.083	0	0.142
Astrakhanka	51.5307	69.7969	0	0.512	0.581	0.283	-0.14	0.03	0	0.047	-0.23	0.123	0	0.306	0.265	0.077	0.077	0.129	0	0.083	0.051	0.384	0	0.396	0.003	0.896	0.089	0.102	0	0.13	-0.022	0.234	0	0.304	0.005	0.819	0.083	0.122	0	0.164	-0.016	0.324	1.288	0.039	-7.103	0.001	-0.091	0.001	0.143
Atasu	48.6866	71.6447	-0.034	0.091	0.442	0.473	-0.091	0.11	0	0.234	-0.07	0.727	0.027	0.059	0.224	0.01	0.143	0.003	0.03	0.003	0.042	0.292	0.032	0.01	0.033	0.111	0.158	0.001	0.036	0.001	-0.002	0.935	0	0.066	0.045	0.038	0.143	0.001	0.033	0.001	0.004	0.931	1.487	0.006	-6.736	0.002	-0.087	0	0.138
Balkashino	52.5178	68.7516	0	0.827	0.459	0.433	-0.098	0.131	0	0.09	-0.13	0.418	0	0.383	0.136	0.369	0	0.32	0	0.451	0.05	0.226	0	0.29	0.001	0.927	0.032	0.3	0	0.394	-0.015	0.486	0	0.42	0.001	0.971	0	0.338	0	0.414	-0.006	0.769	0.559	0.24	-6.637	0.001	-0.078	0.003	0.115
Bayanaul	50.793	75.7012	-0.053	0.125	0.076	0.971	-0.133	0.059	0	0.26	-0.145	0.504	0	0.193	0.029	0.82	0	0.563	0	1	0.011	0.884	0	0.085	-0.003	0.88	0.029	0.313	0	0.327	-0.01	0.581	0	0.05	-0.016	0.364	0	0.41	0	0.534	-0.014	0.444	0.171	0.722	-6.765	0.003	-0.092	0.003	0.103
Belogorye	51.5298	77.4715	-0.04	0.205	-0.363	0.629	-0.073	0.261	0	0.581	-0.254	0.302	0	0.105	-0.09	0.525	0	0.437	0	0.985	-0.023	0.664	0	0.423	-0.005	0.8	0.054	0.22	0	0.199	-0.028	0.3	0	0.317	-0.011	0.555	0.056	0.231	0	0.225	-0.032	0.223	0.822	0.18	-6.532	0.007	-0.088	0.007	0.123
Bestobe	52.498	73.0959	-0.034	0.212	-0.021	0.979	-0.095	0.239	0	0.344	-0.14	0.62	0	0.799	0.03	0.75	0.019	0.345	0	0.376	-0.014	0.673	0	0.393	-0.003	0.942	0	0.447	0	0.498	-0.027	0.233	0	0.301	-0.002	0.942	0	0.347	0	0.355	-0.026	0.322	0.599	0.367	-7.807	0.002	-0.098	0.003	0.125
Birlestik	53.5841	68.3538	0	0.571	0.316	0.707	-0.091	0.279	0	0.259	-0.026	0.915	0	0.394	-0.015	0.924	0.071	0.132	0	0.19	0.025	0.599	0	0.249	-0.013	0.639	0.095	0.1	0	0.171	0.002	0.894	0.023	0.157	-0.007	0.782	0.097	0.087	0	0.21	-0.002	0.871	0.739	0.126	-7.223	0.002	-0.076	0.013	0.115
Bishkul	54.7776	69.0995	0	0.502	0.005	1	-0.065	0.373	0	0.291	-0.289	0.213	0.02	0.174	0.077	0.586	0.1	0.032	0	0.048	0.001	0.994	0	0.208	0.001	0.952	0.111	0.019	0.021	0.015	-0.008	0.709	0	0.136	-0.008	0.706	0.091	0.049	0	0.059	-0.006	0.674	0.597	0.18	-6.474	0.007	-0.089	0.005	0.111
Bulaevo	54.8994	70.444	-0.026	0.381	0.401	0.638	0	0.69	0	0.899	-0.143	0.474	0	0.532	0.107	0.287	0.064	0.138	0	0.12	0.03	0.543	0	0.514	0.011	0.612	0.083	0.076	0	0.032	0.009	0.644	0	0.539	0.015	0.42	0.094	0.046	0.019	0.018	0.011	0.602	0.545	0.255	-6.872	0.007	-0.098	0.004	0.102
Burabay	53.0838	70.3138	0	0.589	0.019	0.984	-0.086	0.212	0	0.221	-0.123	0.587	0	0.287	0.227	0.138	0.027	0.245	0	0.573	0.073	0.163	0	0.075	0.019	0.526	0.038	0.263	0	0.557	0.007	0.782	0.019	0.067	0.017	0.592	0.045	0.177	0	0.407	-0.005	0.833	0.568	0.226	-6.581	0.004	-0.085	0.005	0.119
Dolinka	49.6768	72.6782	-0.024	0.236	-0.266	0.783	-0.135	0.037	0	0.046	-0.249	0.074	0.026	0.016	0.21	0.022	0.115	0.005	0.023	0.005	0.039	0.412	0	0.095	0.012	0.461	0.12	0.019	0.017	0.032	0.004	0.88	0.022	0.039	0.008	0.648	0.105	0.027	0	0.056	0.005	0.763	1.114	0.016	-5.798	0.002	-0.086	0.001	0.14
Dzhambul	47.2062	71.395	0	0.338	0.163	0.704	-0.16	0.011	0	0.048	-0.099	0.511	0.043	0.001	0.227	0.004	0.192	0	0.036	0.001	0.048	0.098	0.026	0.012	0.036	0.063	0.167	0	0.029	0.002	0.006	0.684	0	0.029	0.031	0.12	0.167	0	0.034	0.001	0.005	0.783	2.248	0	-7.688	0	-0.118	0	0.183
Ekibastuz	51.6667	75.3667	-0.053	0.142	0.299	0.682	-0.088	0.244	0	0.324	0.075	0.74	0.023	0.056	0.01	0.956	0.079	0.06	0	0.162	-0.011	0.856	0	0.285	-0.024	0.21	0.065	0.131	0	0.16	-0.039	0.076	0	0.36	-0.016	0.332	0.058	0.187	0	0.233	-0.031	0.181	0.688	0.26	-6.767	0.003	-0.109	0.001	0.132
Erementau	51.615	73.1	-0.027	0.305	0.31	0.643	-0.133	0.052	0	0.052	-0.227	0.271	0	0.233	0.136	0.266	0.042	0.218	0	0.391	0.034	0.375	0	0.312	0.006	0.75	0.077	0.095	0	0.135	-0.014	0.507	0	0.278	0.009	0.713	0.062	0.126	0	0.168	-0.019	0.384	0.734	0.209	-6.939	0.002	-0.091	0.003	0.125
Irtyshsk	53.3336	75.4577	-0.051	0.156	-0.052	0.973	-0.081	0.313	0	0.804	-0.004	0.984	0	0.395	0.085	0.407	0.04	0.275	0	0.322	-0.002	0.948	0	0.082	-0.014	0.543	0.026	0.391	0	0.526	-0.048	0.028	0	0.124	-0.017	0.38	0.029	0.368	0	0.446	-0.049	0.023	0.471	0.343	-7.671	0.002	-0.11	0	0.123
Kalkaman	51.9535	76.0272	-0.05	0.096	-0.043	0.952	-0.121	0.127	0	0.315	-0.286	0.257	0.024	0.046	-0.038	0.782	0.074	0.059	0	0.171	-0.031	0.533	0	0.116	-0.016	0.364	0.034	0.294	0	0.516	-0.022	0.373	0	0.086	-0.015	0.416	0.024	0.355	0	0.61	-0.02	0.463	0.791	0.213	-6.548	0.005	-0.107	0.001	0.134
Karaganda	49.8028	73.105556	-0.02	0.376	-0.184	0.783	-0.143	0.04	0	0.034	-0.269	0.072	0.022	0.032	0.229	0.046	0.121	0.008	0.022	0.008	0.04	0.423	0	0.206	0.016	0.351	0.111	0.02	0	0.039	0.017	0.369	0	0.143	0.018	0.332	0.109	0.028	0	0.054	0.019	0.358	0.972	0.023	-5.957	0.002	-0.091	0.001	0.132
Karazhal	48.002	70.7916	-0.026	0.277	0.752	0.231	-0.147	0.022	0	0.053	-0.045	0.862	0.031	0.016	0.253	0.003	0.179	0.001	0.034	0.001	0.056	0.108	0	0.122	0.037	0.037	0.182	0.001	0.041	0	-0.014	0.523	0	0.222	0.036	0.049	0.164	0.003	0.034	0.001	-0.008	0.687	2.182	0	-7.649	0.001	-0.099	0	0.17
Kievka	50.2621	71.5484	-0.019	0.373	0.118	0.804	-0.14	0.036	0	0.059	-0.305	0.032	0.024	0.097	0.28	0.006	0.15	0.004	0.036	0.001	0.051	0.204	0.029	0.017	0.032	0.108	0.15	0.004	0.029	0.003	0.005	0.776	0.027	0.019	0.022	0.221	0.158	0.002	0.032	0.002	-0.01	0.699	1.44	0.007	-7.081	0.001	-0.102	0	0.163
Kokshetau	53.2833	69.3833	0	0.471	0.452	0.635	-0.1	0.159	0	0.16	-0.114	0.726	0	0.237	0.096	0.599	0.071	0.147	0	0.497	0.038	0.423	0.018	0.19	-0.009	0.724	0.083	0.105	0	0.232	-0.009	0.474	0	0.195	-0.013	0.648	0.077	0.158	0	0.285	-0.002	0.897	0.749	0.165	-6.834	0.005	-0.086	0.009	0.121
Koktal	49.65	73.5167	-0.026	0.388	0.07	0.952	-0.143	0.025	0	0.02	-0.268	0.102	0	0.115	0.144	0.145	0.067	0.08	0	0.13	0.053	0.266	0	0.077	0.009	0.64	0.081	0.083	0	0.262	-0.011	0.485	0.019	0.045	0.002	0.909	0.056	0.145	0	0.502	-0.011	0.559	0.724	0.052	-5.654	0.002	-0.088	0.002	0.128
Kosshy	50.9741	71.3539	0	0.446	0.155	0.809	-0.154	0.033	0	0.098	-0.299	0.087	0	0.586	0.14	0.178	0.116	0.014	0.026	0.005	0.056	0.211	0.024	0.046	0.017	0.403	0.143	0.004	0.026	0.008	-0.023	0.33	0	0.193	0.007	0.746	0.136	0.008	0.026	0.011	-0.026	0.233	1.362	0.02	-6.62	0.001	-0.098	0.002	0.151
Kurchatov	50.7533	78.5401	0	0.465	-0.066	0.929	-0.067	0.333	0	0.369	-0.214	0.403	0	0.146	-0.066	0.587	0	0.792	0	0.927	0.005	0.843	0	0.311	-0.014	0.393	0	0.402	0	0.41	-0.034	0.145	0	0.559	-0.02	0.297	0	0.423	0	0.384	-0.043	0.043	0.576	0.349	-5.795	0.023	-0.066	0.026	0.099
Kushoky	50.2309	73.4015	-0.025	0.354	0.031	0.963	-0.125	0.057	0	0.488	-0.16	0.433	0.033	0.009	0.182	0.045	0.038	0.218	0	0.561	0.061	0.165	0	0.09	-0.009	0.662	0.045	0.157	0	0.371	-0.014	0.586	0	0.09	-0.009	0.707	0.036	0.237	0	0.558	-0.011	0.707	0.649	0.107	-6.431	0.001	-0.099	0	0.137
Leninskiy	52.2535	76.7821	-0.051	0.133	0.104	0.908	-0.103	0.23	0	0.589	-0.121	0.601	0.028	0.032	-0.007	0.938	0.075	0.048	0	0.132	-0.006	0.924	0	0.334	-0.013	0.485	0.05	0.22	0	0.208	-0.011	0.66	0	0.496	-0.015	0.369	0.033	0.271	0	0.378	-0.006	0.797	0.979	0.115	-6.805	0.004	-0.113	0	0.134
Makinsk	52.6317	70.4167	-0.022	0.379	0.233	0.62	-0.108	0.131	0	0.171	-0.135	0.332	0	0.453	0.133	0.248	0	0.261	0	0.455	0.033	0.449	0	0.174	0.007	0.751	0.029	0.355	0	0.554	-0.015	0.482	0.022	0.095	0.009	0.77	0.034	0.279	0	0.467	-0.01	0.664	0.559	0.28	-6.517	0.004	-0.089	0.006	0.119
Mamliut	54.9345	68.5394	-0.032	0.266	0.27	0.799	-0.05	0.399	0	0.335	-0.301	0.198	0.045	0.008	0.134	0.266	0.114	0.013	0	0.049	0.038	0.457	0.031	0.031	-0.008	0.753	0.135	0.016	0.023	0.02	-0.012	0.534	0.033	0.027	-0.006	0.765	0.128	0.016	0.02	0.032	-0.017	0.438	0.727	0.079	-6.761	0.005	-0.093	0.006	0.111
Mayqayyng	51.4598	75.8023	-0.053	0.134	-0.052	0.944	-0.1	0.149	0	0.245	-0.118	0.677	0.02	0.034	0.005	0.969	0.033	0.238	0	0.774	0.009	0.848	0	0.161	-0.002	0.881	0.056	0.168	0	0.298	-0.03	0.227	0	0.229	-0.002	0.856	0.043	0.267	0	0.39	-0.029	0.266	0.563	0.337	-6.803	0.003	-0.106	0.001	0.134
Moyynty	47.2197	73.3544	-0.045	0.102	0.249	0.488	-0.179	0.009	0	0.018	-0.022	0.881	0	0.103	0.06	0.342	0.057	0.163	0	0.221	0.017	0.563	0	0.082	0.015	0.523	0.088	0.056	0	0.076	0.002	0.856	0	0.093	0.016	0.533	0.083	0.065	0	0.094	0.01	0.597	1.337	0.013	-7.516	0	-0.105	0	0.146
Novodolinskiy	49.7065	72.7081	-0.024	0.236	-0.266	0.783	-0.135	0.037	0	0.046	-0.249	0.074	0.026	0.016	0.21	0.022	0.115	0.005	0.023	0.005	0.039	0.412	0	0.095	0.012	0.461	0.12	0.019	0.017	0.032	0.004	0.88	0.022	0.039	0.008	0.648	0.105	0.027	0	0.056	0.005	0.763	1.114	0.016	-5.798	0.002	-0.086	0.001	0.14
Nur-Sultan	51.1667	71.4333	0	0.51	0.075	0.901	-0.143	0.057	0	0.113	-0.305	0.097	0	0.665	0.166	0.21	0.105	0.034	0.022	0.015	0.071	0.158	0.028	0.024	0.022	0.421	0.118	0.021	0	0.061	-0.012	0.534	0	0.136	0.01	0.685	0.118	0.017	0.021	0.038	-0.022	0.389	1.31	0.03	-6.983	0.001	-0.099	0.002	0.157
Osakarovka	50.5622	72.5709	-0.029	0.266	0	1	-0.136	0.043	0	0.2	-0.227	0.167	0.022	0.09	0.345	0.002	0.1	0.033	0	0.032	0.082	0.059	0.036	0.024	0.029	0.217	0.135	0.012	0	0.039	-0.008	0.733	0.036	0.021	0.025	0.314	0.132	0.017	0	0.047	-0.012	0.592	0.939	0.024	-6.484	0.001	-0.108	0	0.144
Pavlodar	52.3	76.95	-0.048	0.171	0.366	0.625	-0.109	0.237	0	0.64	-0.093	0.685	0.026	0.035	0.056	0.721	0.091	0.031	0	0.059	0.013	0.782	0	0.419	-0.017	0.322	0.059	0.193	0	0.252	-0.021	0.346	0	0.637	-0.016	0.332	0.026	0.307	0	0.486	-0.007	0.763	1.141	0.079	-6.739	0.004	-0.11	0.001	0.14
Petropavl	54.8833	69.1667	-0.029	0.27	0.24	0.811	-0.053	0.379	0	0.496	-0.252	0.201	0.021	0.109	0.132	0.217	0.091	0.038	0	0.078	0.026	0.618	0	0.245	-0.013	0.429	0.1	0.042	0	0.061	-0.021	0.221	0	0.302	-0.008	0.662	0.095	0.054	0	0.048	-0.013	0.466	0.588	0.148	-6.642	0.005	-0.086	0.008	0.11
Prigorodnoye	49.6924	75.5844	-0.024	0.382	0.154	0.839	-0.109	0.065	0	0.31	-0.184	0.224	0	0.083	0.005	0.952	0	0.492	0	0.67	0.002	0.952	0	0.373	0.003	0.829	0	0.701	0	0.86	0.003	0.952	0	0.164	-0.006	0.685	0	0.976	0	0.513	-0.01	0.673	0.151	0.678	-6.255	0.002	-0.073	0.007	0.102
Qashyr	53.0665	76.1049	-0.045	0.22	-0.033	0.979	-0.068	0.409	0	0.927	-0.014	0.968	0.017	0.131	0.103	0.274	0.057	0.119	0	0.233	0	1	0	0.048	-0.01	0.616	0.051	0.212	0	0.376	-0.042	0.032	0	0.072	-0.008	0.751	0.057	0.159	0	0.302	-0.039	0.048	0.631	0.27	-7.622	0.003	-0.105	0.001	0.132
Saran	49.7833	72.85	-0.018	0.327	-0.248	0.753	-0.143	0.035	0	0.037	-0.231	0.07	0.022	0.023	0.235	0.023	0.125	0.005	0.025	0.004	0.044	0.356	0	0.157	0.009	0.595	0.111	0.021	0	0.045	0.012	0.521	0	0.127	0.016	0.439	0.103	0.026	0	0.069	0.015	0.516	1.089	0.017	-5.99	0.002	-0.089	0.001	0.137
Satbayev (city)	47.9	67.5333	-0.019	0.402	0.546	0.211	-0.154	0.013	-0.02	0.009	-0.069	0.687	0.028	0.027	0.093	0.376	0.2	0	0.031	0.001	0.005	0.862	0.037	0.007	0.009	0.408	0.2	0	0.026	0.007	-0.027	0.182	0.033	0.005	0.01	0.363	0.204	0	0.027	0.007	-0.02	0.283	2.306	0	-8.069	0	-0.105	0	0.164
Satpayev	47.8964	67.5333	-0.019	0.402	0.546	0.211	-0.154	0.013	-0.02	0.009	-0.069	0.687	0.028	0.027	0.093	0.376	0.2	0	0.031	0.001	0.005	0.862	0.037	0.007	0.009	0.408	0.2	0	0.026	0.007	-0.027	0.182	0.033	0.005	0.01	0.363	0.204	0	0.027	0.007	-0.02	0.283	2.306	0	-8.069	0	-0.105	0	0.164
Schuchinsk	52.927	70.1999	0	0.519	0.157	0.831	-0.1	0.197	0	0.349	-0.09	0.685	0	0.227	0.215	0.131	0.041	0.263	0	0.488	0.056	0.322	0.027	0.055	0.019	0.465	0	0.481	0	0.928	0.006	0.82	0	0.202	0.011	0.733	0.034	0.261	0	0.573	-0.001	0.961	0.552	0.24	-6.457	0.004	-0.081	0.01	0.115
Shakhan	49.8196	72.6541	-0.024	0.236	-0.266	0.783	-0.135	0.037	0	0.046	-0.249	0.074	0.026	0.016	0.21	0.022	0.115	0.005	0.023	0.005	0.039	0.412	0	0.095	0.012	0.461	0.12	0.019	0.017	0.032	0.004	0.88	0.022	0.039	0.008	0.648	0.105	0.027	0	0.056	0.005	0.763	1.114	0.016	-5.798	0.002	-0.086	0.001	0.14
Shakhtinsk	49.7066	72.5872	-0.018	0.327	-0.278	0.673	-0.143	0.039	0	0.043	-0.299	0.041	0.02	0.033	0.255	0.023	0.127	0.003	0.029	0.002	0.043	0.262	0	0.087	0.016	0.266	0.095	0.041	0	0.06	0.014	0.443	0.031	0.026	0.008	0.625	0.107	0.031	0	0.047	0.004	0.908	1.199	0.016	-6.205	0.002	-0.09	0.001	0.139
Shantobe	52.4538	68.1748	0	0.551	0.659	0.25	-0.106	0.089	0	0.079	-0.059	0.695	0	0.359	0.118	0.333	0.058	0.222	0	0.321	0.052	0.237	0	0.316	0.004	0.826	0.062	0.196	0	0.264	-0.013	0.463	0	0.326	0.003	0.869	0.05	0.211	0	0.298	-0.012	0.557	0.702	0.138	-6.921	0.001	-0.088	0.001	0.119
Shchuchinsk	52.9359	70.1889	0	0.589	0.019	0.984	-0.086	0.212	0	0.221	-0.123	0.587	0	0.287	0.227	0.138	0.027	0.245	0	0.573	0.073	0.163	0	0.075	0.019	0.526	0.038	0.263	0	0.557	0.007	0.782	0.019	0.067	0.017	0.592	0.045	0.177	0	0.407	-0.005	0.833	0.568	0.226	-6.581	0.004	-0.085	0.005	0.119
Shortandy	51.6993	70.9913	0	0.567	0.155	0.794	-0.143	0.044	0	0.04	-0.3	0.075	0	0.524	0.19	0.158	0.07	0.147	0	0.09	0.06	0.255	0	0.251	0.017	0.407	0.091	0.066	0	0.125	-0.016	0.381	0	0.287	0.014	0.395	0.073	0.114	0	0.17	-0.009	0.662	1.005	0.081	-7.145	0.001	-0.104	0.001	0.141
Shubarkol	48.8822	68.8072	-0.04	0.031	0.925	0.068	-0.152	0.008	0	0.056	-0.006	0.962	0.1	0	0.207	0.047	0.25	0.001	0.029	0.01	0.042	0.21	0.083	0.001	0.045	0.018	0.25	0.001	0.036	0.006	0.016	0.332	0.087	0	0.034	0.038	0.235	0.005	0.027	0.032	0.021	0.172	3.037	0	-7.806	0	-0.123	0	0.151
Smirnovo	54.5148	69.4273	0	0.558	0.161	0.806	-0.056	0.461	0	0.564	-0.196	0.429	0.022	0.126	0.101	0.476	0.087	0.061	0	0.219	0.039	0.438	0	0.334	0.015	0.618	0.081	0.076	0	0.075	-0.002	0.908	0	0.504	0.007	0.835	0.081	0.071	0	0.041	-0.004	0.893	0.523	0.236	-6.235	0.01	-0.082	0.014	0.106
Soran	49.7908	72.8374	-0.024	0.236	-0.266	0.783	-0.135	0.037	0	0.046	-0.249	0.074	0.026	0.016	0.21	0.022	0.115	0.005	0.023	0.005	0.039	0.412	0	0.095	0.012	0.461	0.12	0.019	0.017	0.032	0.004	0.88	0.022	0.039	0.008	0.648	0.105	0.027	0	0.056	0.005	0.763	1.114	0.016	-5.798	0.002	-0.086	0.001	0.14
Stepnogorsk	52.3497	71.89	-0.022	0.373	0.3	0.727	-0.096	0.208	0	0.353	-0.05	0.727	0	0.698	0.075	0.439	0	0.356	0	0.518	0.036	0.483	0	0.544	-0.012	0.541	0.02	0.342	0	0.383	-0.02	0.339	0	0.764	-0.011	0.635	0.032	0.307	0	0.331	-0.023	0.322	0.565	0.413	-7.431	0.002	-0.099	0.003	0.116
Stepnyak	52.8349	70.7886	-0.031	0.287	-0.197	0.767	-0.107	0.163	0	0.199	-0.185	0.239	0	0.388	0.163	0.259	0.068	0.136	0	0.17	0.057	0.45	0.034	0.042	0.003	0.88	0.081	0.088	0	0.224	-0.024	0.274	0.02	0.11	-0.001	0.993	0.097	0.061	0	0.124	-0.019	0.297	0.634	0.196	-6.823	0.004	-0.094	0.002	0.123
Taiynsha	53.8447	69.7639	-0.021	0.395	0.282	0.736	-0.1	0.21	0	0.295	-0.078	0.715	0.028	0.085	0.122	0.372	0.067	0.178	0	0.648	0.061	0.322	0.02	0.178	-0.016	0.394	0.077	0.1	0	0.244	-0.011	0.525	0	0.268	-0.017	0.389	0.083	0.09	0	0.201	-0.008	0.697	0.666	0.222	-7.045	0.006	-0.09	0.006	0.112
Talshik	53.6374	71.874	-0.02	0.387	0.446	0.558	-0.047	0.461	0	0.733	-0.088	0.788	0	0.418	0.197	0.137	0.071	0.122	0	0.187	0.059	0.235	0.024	0.064	0.013	0.466	0.111	0.041	0	0.106	-0.008	0.662	0	0.155	0.004	0.86	0.105	0.044	0	0.1	-0.005	0.742	0.913	0.109	-6.628	0.009	-0.093	0.003	0.114
Temirtau	50.05	72.95	-0.067	0.005	0.906	0.06	-0.174	0.002	0	0.081	-0.016	0.918	0.075	0.001	0.199	0.047	0.231	0	0.022	0.005	0.043	0.193	0.062	0.002	0.04	0.01	0.222	0.002	0.026	0.022	0.034	0.055	0.053	0.005	0.04	0.011	0.233	0.002	0.033	0.011	0.032	0.021	2.774	0	-7.696	0	-0.126	0	0.148
Tokarevka	50.1157	73.1603	-0.023	0.403	0.053	0.888	-0.133	0.047	0	0.125	-0.211	0.171	0.023	0.062	0.204	0.05	0.1	0.019	0	0.023	0.032	0.433	0	0.126	0.016	0.39	0.087	0.072	0	0.118	-0.002	0.956	0.026	0.049	0.008	0.628	0.071	0.087	0	0.155	-0.011	0.536	0.803	0.032	-6.109	0.002	-0.089	0.002	0.136
Yavlenka	54.3452	68.4574	0	0.661	0.275	0.697	-0.058	0.457	0	0.429	-0.226	0.421	0	0.216	0.013	0.908	0.077	0.118	0	0.186	0.011	0.797	0.02	0.144	-0.01	0.597	0.091	0.082	0	0.134	-0.008	0.651	0	0.186	-0.012	0.555	0.074	0.133	0	0.222	-0.007	0.618	0.614	0.226	-6.321	0.01	-0.082	0.016	0.111
Zharyk	48.8569	72.836	-0.034	0.162	0.323	0.578	-0.074	0.187	0	0.425	-0.114	0.511	0.018	0.117	0.218	0.009	0.12	0.004	0.028	0.002	0.041	0.332	0	0.078	0.023	0.338	0.1	0.009	0.021	0.011	-0.007	0.73	0	0.055	0.028	0.266	0.103	0.007	0.022	0.009	-0.004	0.824	1.082	0.025	-6.533	0.001	-0.081	0.001	0.135
Zhelezinka	53.5388	75.3133	-0.048	0.203	0.121	0.896	-0.088	0.288	0	0.423	-0.057	0.799	0	0.188	0.063	0.597	0.056	0.185	0	0.296	-0.003	0.918	0.023	0.017	-0.011	0.676	0.077	0.136	0	0.266	-0.032	0.109	0	0.069	-0.017	0.495	0.055	0.189	0	0.339	-0.038	0.094	0.679	0.192	-7.751	0.002	-0.117	0	0.119
Zhezkazgan	47.7833	67.7	-0.034	0.238	0.885	0.076	-0.174	0.008	-0.02	0.007	0.002	0.972	0.029	0.02	0.123	0.215	0.19	0	0.027	0.002	0.027	0.398	0.05	0	0.01	0.565	0.2	0	0.022	0.013	-0.03	0.102	0.042	0.001	0.018	0.3	0.19	0	0.023	0.016	-0.024	0.175	2.499	0	-8.416	0	-0.105	0	0.171
Zholymbet	51.7426	71.7097	-0.02	0.4	0.138	0.906	-0.107	0.139	0	0.429	-0.129	0.448	0	0.305	0.166	0.131	0.05	0.224	0	0.254	0.052	0.354	0.019	0.131	0.003	0.88	0.079	0.095	0	0.17	-0.024	0.237	0	0.19	-0.002	0.87	0.083	0.083	0	0.135	-0.031	0.145	0.661	0.255	-7.248	0.002	-0.093	0.003	0.124
Akkystau	47.2236	51.0061	-0.027	0.263	0.516	0.207	-0.16	0.026	-0.021	0.014	0.158	0.156	0.133	0	0.241	0.005	0.462	0	0.056	0	0.04	0.124	0.109	0	0.042	0.011	0.5	0	0.071	0	0.043	0.058	0.12	0	0.042	0.006	0.5	0	0.073	0	0.048	0.021	4.63	0	-6.208	0.001	-0.136	0	0.263
Aksai	51.1612	52.9951	0	0.918	1.016	0.059	-0.111	0.031	-0.021	0.005	0.003	0.988	0.067	0.007	0.247	0.003	0.2	0.002	0.022	0.019	0.073	0.042	0.054	0.006	0.025	0.147	0.162	0.01	0.017	0.047	0.017	0.273	0.05	0.012	0.025	0.112	0.147	0.022	0	0.107	0.018	0.3	2.747	0.004	-7.25	0	-0.118	0	0.153
Akshatau	49.3408	54.5561	0	0.492	0.538	0.156	-0.158	0.011	-0.024	0.007	-0.152	0.363	0.108	0.001	0.202	0.044	0.263	0	0.036	0.001	0.041	0.27	0.087	0	0.038	0.034	0.286	0	0.043	0.001	0.024	0.151	0.085	0	0.045	0.013	0.286	0	0.04	0.003	0.033	0.12	3.935	0	-8.041	0	-0.137	0	0.193
Akshimrau	44.8	52.8333	0	0.553	0.048	0.902	-0.143	0.053	-0.021	0.007	-0.075	0.228	0.113	0	0.151	0.177	0.333	0	0.053	0	-0.041	0.257	0.07	0	0.034	0.013	0.283	0	0.049	0	-0.002	0.865	0.065	0	0.035	0.016	0.271	0	0.045	0	0	0.958	4.281	0	-4.835	0.001	-0.119	0	0.189
Akshukyr	43.7733	51.0653	0	0.859	-0.121	0.69	-0.079	0.281	0	0.115	-0.063	0.143	0.133	0	0.139	0.009	0.406	0	0.062	0	0.027	0.132	0.1	0	0.028	0.074	0.4	0	0.071	0	-0.018	0.369	0.091	0	0.028	0.077	0.383	0	0.062	0	-0.019	0.338	3.286	0	-2.556	0.005	-0.109	0	0.245
Aqkol	46.655	49.0572	-0.019	0.279	0.728	0.219	-0.174	0.006	-0.018	0.028	0.028	0.838	0.04	0.022	0.17	0.046	0.127	0.029	0	0.122	0.039	0.222	0.032	0.013	0.044	0.028	0.129	0.015	0	0.046	0.034	0.051	0.021	0.088	0.046	0.024	0.111	0.037	0	0.047	0.033	0.064	2.76	0	-8.99	0	-0.137	0	0.155
Aqqyztoghay	47.0986	54.3889	-0.053	0.085	0.685	0.199	-0.176	0.019	0	0.017	0.105	0.45	0.083	0.005	0.123	0.368	0.286	0	0.034	0.002	-0.016	0.727	0.086	0.002	0.034	0.008	0.31	0	0.047	0	0.022	0.305	0.081	0.002	0.035	0.007	0.312	0	0.048	0	0.025	0.173	3.998	0	-7.303	0	-0.128	0	0.205
Atyrau	47.1167	51.8833	-0.03	0.249	0.485	0.348	-0.176	0.013	-0.021	0.009	0.017	0.807	0.133	0	0.294	0.001	0.46	0	0.059	0	0.038	0.206	0.125	0	0.056	0.001	0.429	0	0.053	0	0.034	0.051	0.125	0	0.056	0.001	0.406	0	0.053	0	0.044	0.023	4.407	0	-5.791	0.001	-0.134	0	0.237
Balykshi	47.0667	51.8667	-0.036	0.237	0.355	0.39	-0.176	0.009	-0.024	0.005	0.037	0.734	0.133	0	0.278	0.003	0.462	0	0.057	0	0.041	0.093	0.111	0	0.051	0.001	0.444	0	0.064	0	0.03	0.118	0.1	0.001	0.05	0.001	0.45	0	0.062	0	0.03	0.109	4.444	0	-5.68	0.001	-0.132	0	0.246
Bautino	44.5447	50.2464	-0.023	0.405	-0.119	0.505	0	0.725	0	0.576	-0.055	0.242	0.105	0	0.173	0.001	0.407	0	0.062	0	0.032	0.078	0.083	0	0.026	0.007	0.385	0	0.065	0	-0.013	0.551	0.087	0	0.026	0.008	0.41	0	0.067	0	-0.008	0.765	4.099	0	-1.668	0.041	-0.113	0	0.237
Baychunas	47.2414	52.9411	-0.045	0.113	0.739	0.085	-0.2	0.011	-0.024	0.003	0.011	0.977	0.125	0	0.181	0.077	0.347	0	0.04	0.001	0.017	0.653	0.113	0	0.039	0.003	0.352	0	0.048	0	0.026	0.162	0.111	0	0.039	0.002	0.353	0	0.05	0	0.028	0.132	4.418	0	-6.854	0.001	-0.137	0	0.212
Beyneu	45.3167	55.2	0	0.664	0.376	0.546	-0.113	0.137	0	0.105	-0.024	0.846	0.094	0	0.103	0.377	0.286	0	0.033	0.001	-0.038	0.45	0.067	0	0.037	0.019	0.275	0	0.043	0.001	0.019	0.299	0.071	0	0.037	0.024	0.273	0	0.043	0.001	0.019	0.355	4.313	0	-5.891	0.001	-0.121	0	0.223
Biikzhal	46.7983	54.7186	-0.028	0.35	0.572	0.364	-0.189	0.012	-0.018	0.005	-0.007	0.965	0.106	0.001	0.12	0.296	0.3	0	0.034	0.002	-0.02	0.633	0.081	0.002	0.03	0.008	0.306	0	0.048	0.001	0.022	0.296	0.071	0.003	0.035	0.005	0.294	0	0.044	0.001	0.02	0.234	4.112	0	-7.296	0	-0.138	0	0.206
Bogatoye	46.5022	48.9592	0	0.638	0.573	0.206	-0.184	0.008	-0.022	0.007	0.112	0.33	0.155	0	0.259	0.002	0.5	0	0.06	0	0.057	0.012	0.143	0	0.065	0.001	0.455	0	0.067	0	0.025	0.182	0.125	0	0.063	0	0.467	0	0.071	0	0.022	0.236	4.83	0	-4.975	0.001	-0.131	0	0.25
Burlin	51.4278	52.7108	0	0.785	0.868	0.139	-0.14	0.008	-0.026	0.002	-0.106	0.663	0.061	0.009	0.227	0.001	0.167	0.011	0	0.076	0.077	0.004	0.067	0.003	0.025	0.117	0.154	0.022	0	0.158	0.013	0.456	0.067	0.006	0.026	0.092	0.15	0.017	0	0.088	0.006	0.698	2.621	0.005	-7.222	0	-0.108	0	0.142
Chapayev	50.1872	51.1771	0	0.578	1.13	0.025	-0.161	0.01	-0.026	0.001	0.182	0.216	0.091	0.001	0.318	0.002	0.265	0	0.028	0.006	0.046	0.074	0.074	0.002	0.058	0.005	0.265	0	0.037	0.002	0.042	0.082	0.07	0.003	0.064	0.002	0.25	0	0.034	0.003	0.052	0.023	3.638	0	-7.604	0	-0.121	0	0.179
Chingarlau	51.1	54.0875	0	0.401	1.006	0.038	-0.158	0.002	-0.028	0	-0.043	0.717	0.081	0	0.333	0	0.227	0	0.024	0.009	0.1	0.003	0.091	0	0.035	0.054	0.235	0	0.029	0.003	0.008	0.673	0.077	0	0.035	0.054	0.227	0.001	0.026	0.006	0.011	0.545	3.251	0.001	-7.66	0	-0.126	0	0.159
Dossor	47.5323	52.9709	-0.053	0.044	0.935	0.078	-0.2	0.006	-0.027	0.001	0.035	0.85	0.095	0.001	0.172	0.071	0.34	0	0.047	0	0.017	0.662	0.111	0	0.044	0.004	0.333	0	0.04	0.001	0.051	0.013	0.111	0	0.045	0.004	0.333	0	0.043	0	0.051	0.015	4.446	0	-7.179	0.001	-0.13	0	0.202
Dzhambeyty	50.256	52.5932	0	0.691	0.817	0.092	-0.143	0.009	-0.023	0.007	0.037	0.805	0.093	0	0.304	0.001	0.25	0	0.025	0.015	0.075	0.008	0.07	0.001	0.042	0.018	0.224	0.001	0.03	0.007	0.034	0.069	0.077	0	0.033	0.073	0.214	0.001	0.025	0.019	0.04	0.078	3.308	0.002	-6.41	0.001	-0.112	0	0.168
Dzhangala	49.2167	50.3333	0	0.413	1.107	0.021	-0.167	0.022	-0.022	0.006	0.211	0.053	0.1	0	0.314	0.002	0.351	0	0.043	0	0.061	0.032	0.079	0	0.064	0	0.326	0	0.047	0	0.044	0.011	0.085	0	0.062	0	0.31	0	0.043	0.001	0.047	0.004	4.624	0	-7.262	0	-0.13	0	0.21
Dzhangil'dino	48.9581	53.736111	-0.019	0.279	0.644	0.251	-0.158	0.007	-0.024	0.005	-0.113	0.611	0.109	0	0.179	0.042	0.303	0	0.036	0.002	0.035	0.347	0.083	0.001	0.039	0.022	0.305	0	0.045	0.001	0.027	0.102	0.083	0	0.038	0.044	0.306	0	0.045	0.001	0.028	0.09	4.359	0	-7.776	0.001	-0.137	0	0.19
Eskene	47.2172	52.6336	-0.047	0.11	0.866	0.071	-0.185	0.013	-0.023	0.004	0.064	0.674	0.127	0	0.191	0.054	0.372	0	0.042	0.001	0.022	0.651	0.121	0	0.046	0.001	0.364	0	0.05	0	0.042	0.044	0.125	0	0.04	0.003	0.378	0	0.053	0	0.029	0.139	4.392	0	-6.835	0.001	-0.136	0	0.207
Fort-Shevchenko	44.5091	50.2666	-0.023	0.405	-0.119	0.505	0	0.725	0	0.576	-0.055	0.242	0.105	0	0.173	0.001	0.407	0	0.062	0	0.032	0.078	0.083	0	0.026	0.007	0.385	0	0.065	0	-0.013	0.551	0.087	0	0.026	0.008	0.41	0	0.067	0	-0.008	0.765	4.099	0	-1.668	0.041	-0.113	0	0.237
Fyodorovka2	51.2235	51.9485	0	0.403	0.931	0.113	-0.091	0.131	0	0.208	0.144	0.45	0.03	0.075	-0.038	0.8	0.114	0.043	0	0.065	-0.039	0.448	0	0.216	-0.007	0.618	0.13	0.007	0.021	0.007	0.008	0.651	0	0.147	-0.009	0.565	0.125	0.013	0.021	0.017	0.008	0.576	1.357	0.03	-6.89	0.001	-0.114	0	0.119
Inderbor	48.55	51.783333	0	0.455	0.959	0.061	-0.189	0.007	-0.029	0	-0.001	1	0.129	0	0.249	0.009	0.352	0	0.04	0.001	0.025	0.426	0.111	0	0.045	0.009	0.349	0	0.051	0	0.031	0.055	0.111	0	0.047	0.004	0.333	0	0.05	0	0.029	0.124	4.604	0	-7.332	0	-0.143	0	0.211
Karakol	48.78	52.8775	-0.024	0.245	0.858	0.084	-0.171	0.01	-0.025	0.006	0.071	0.532	0.121	0	0.201	0.034	0.333	0	0.034	0.006	0.043	0.247	0.103	0	0.039	0.023	0.333	0	0.043	0.001	0.023	0.175	0.095	0	0.039	0.02	0.326	0	0.043	0.001	0.027	0.114	4.469	0	-7.474	0.001	-0.138	0	0.188
Karaton	46.4369	53.4891	-0.038	0.228	0.652	0.207	-0.171	0.027	-0.02	0.018	0.018	0.905	0.13	0	0.289	0.009	0.4	0	0.05	0	0.047	0.168	0.111	0	0.062	0	0.412	0	0.069	0	0.027	0.12	0.108	0	0.063	0	0.404	0	0.067	0	0.024	0.217	4.787	0	-6.084	0.001	-0.13	0	0.222
Kaztalovka	49.7675	48.6897	-0.009	0.331	1.364	0.009	-0.167	0.011	-0.033	0	0.261	0.062	0.086	0	0.38	0.001	0.327	0	0.048	0	0.067	0.019	0.075	0	0.07	0	0.3	0	0.048	0	0.044	0.034	0.068	0	0.079	0	0.286	0	0.045	0	0.054	0.007	4.414	0	-7.894	0	-0.121	0	0.2
Komsomol	47.32	53.6653	0	0.484	1.076	0.075	-0.091	0.137	0	0.214	0.17	0.319	0.038	0.016	0.106	0.466	0.152	0.003	0.024	0.006	-0.016	0.777	0	0.111	0.004	0.82	0.154	0.005	0.024	0.008	0.011	0.363	0	0.179	-0.004	0.795	0.154	0.004	0.023	0.011	0.009	0.537	1.612	0.01	-6.715	0.001	-0.122	0	0.129
Konystanu	48.8417	53.3456	-0.033	0.174	0.738	0.127	-0.163	0.009	-0.023	0.007	0.005	0.988	0.111	0	0.178	0.079	0.333	0	0.04	0.002	0.035	0.386	0.1	0	0.039	0.019	0.31	0	0.04	0.001	0.034	0.048	0.096	0	0.045	0.015	0.308	0	0.037	0.004	0.034	0.064	4.528	0	-7.614	0	-0.142	0	0.192
Koschagyl	46.8458	53.8047	-0.041	0.207	0.783	0.166	-0.184	0.022	-0.024	0.006	0.003	1	0.103	0.001	0.169	0.156	0.333	0	0.047	0	0.021	0.612	0.111	0	0.041	0.001	0.294	0	0.04	0	0.031	0.089	0.103	0	0.045	0.001	0.3	0	0.043	0	0.031	0.089	4.385	0	-6.752	0	-0.133	0	0.197
Krugloozernoye	51.0817	51.2905	0	0.4	0.988	0.066	-0.129	0.011	-0.023	0.001	0.022	0.885	0.056	0.03	0.249	0.005	0.194	0.005	0.018	0.042	0.084	0.01	0.056	0.003	0.057	0.008	0.188	0.004	0.026	0.014	0.042	0.037	0.056	0.003	0.043	0.044	0.17	0.008	0.021	0.029	0.041	0.042	2.877	0.003	-7.053	0.001	-0.113	0	0.159
Kulagino	48.3708	51.5589	0	0.412	1.054	0.035	-0.2	0.003	-0.034	0	0.087	0.495	0.125	0	0.263	0.007	0.379	0	0.045	0	0.038	0.172	0.118	0	0.04	0.007	0.4	0	0.061	0	0.023	0.217	0.115	0	0.056	0.001	0.375	0	0.056	0	0.036	0.054	4.745	0	-7.32	0	-0.149	0	0.22
Kulsary	46.9762	54.0167	-0.037	0.212	0.735	0.161	-0.179	0.019	-0.024	0.005	-0.033	0.783	0.091	0.004	0.148	0.21	0.308	0	0.038	0.001	-0.013	0.731	0.099	0	0.034	0.003	0.311	0	0.047	0	0.018	0.305	0.1	0	0.03	0.003	0.31	0	0.045	0.001	0.019	0.289	4.215	0	-6.913	0.001	-0.132	0	0.205
Kyzan	44.8944	52.6814	-0.019	0.375	0.126	0.673	-0.149	0.061	-0.018	0.012	-0.045	0.429	0.11	0	0.139	0.216	0.333	0	0.05	0	-0.03	0.502	0.071	0	0.035	0.018	0.3	0	0.048	0	0.003	0.872	0.056	0.001	0.036	0.019	0.281	0	0.05	0	0.002	0.925	4.351	0	-4.91	0	-0.119	0	0.191
Kyzyloba	46.6306	48.8861	0	0.495	0.753	0.083	-0.182	0.007	-0.023	0.006	0.159	0.121	0.136	0	0.29	0	0.5	0	0.067	0	0.069	0.005	0.118	0	0.06	0	0.5	0	0.074	0	0.033	0.052	0.118	0	0.065	0	0.487	0	0.071	0	0.039	0.016	4.935	0	-5.534	0	-0.143	0	0.263
Makat	47.65	53.3167	-0.045	0.048	0.948	0.088	-0.188	0.009	0	0.015	0.063	0.706	0.098	0.002	0.183	0.148	0.312	0	0.037	0.002	0.024	0.465	0.1	0	0.046	0.002	0.311	0	0.036	0.005	0.038	0.049	0.1	0	0.048	0.001	0.31	0	0.037	0.003	0.039	0.043	4.448	0	-7.227	0.001	-0.135	0	0.203
Makhambet	47.6667	51.5833	-0.03	0.253	0.773	0.145	-0.207	0.004	-0.025	0.004	0.127	0.345	0.136	0	0.214	0.026	0.412	0	0.042	0.001	0.02	0.483	0.114	0	0.047	0.004	0.45	0	0.062	0	0.024	0.264	0.111	0	0.05	0.001	0.433	0	0.062	0	0.03	0.103	4.789	0	-7.008	0	-0.152	0	0.231
Mikil	46.6167	49.3167	-0.017	0.435	0.643	0.107	-0.167	0.009	-0.018	0.014	0.114	0.239	0.167	0	0.238	0.002	0.516	0	0.062	0	0.057	0.014	0.143	0	0.05	0.001	0.492	0	0.067	0	0.016	0.364	0.118	0	0.055	0.003	0.5	0	0.077	0	0.032	0.15	4.732	0	-4.886	0.001	-0.133	0	0.274
Miyaly	48.885	53.7919	-0.019	0.279	0.644	0.251	-0.158	0.007	-0.024	0.005	-0.113	0.611	0.109	0	0.179	0.042	0.303	0	0.036	0.002	0.035	0.347	0.083	0.001	0.039	0.022	0.305	0	0.045	0.001	0.027	0.102	0.083	0	0.038	0.044	0.306	0	0.045	0.001	0.028	0.09	4.359	0	-7.776	0.001	-0.137	0	0.19
Munayshi	43.4911	52.1086	0	0.87	-0.191	0.553	-0.097	0.142	-0.023	0.004	-0.143	0.037	0.129	0	0.163	0.052	0.421	0	0.058	0	0.004	0.86	0.1	0	0.029	0.038	0.434	0	0.077	0	-0.009	0.601	0.096	0	0.039	0.008	0.4	0	0.071	0	0.002	0.957	4.9	0	-3.932	0.001	-0.113	0	0.224
Oral	51.2225	51.3725	0	0.427	0.984	0.055	-0.13	0.016	-0.022	0.001	0.056	0.697	0.062	0.006	0.309	0	0.18	0.008	0	0.062	0.076	0.007	0.053	0.008	0.036	0.034	0.167	0.009	0	0.071	0.026	0.12	0.045	0.008	0.033	0.035	0.159	0.014	0.018	0.053	0.02	0.273	2.902	0.003	-7.054	0.001	-0.121	0	0.161
Peremetnoe	51.198	50.8529	-0.023	0.253	1.209	0.018	-0.135	0.015	-0.02	0.003	0.199	0.184	0.071	0.003	0.319	0	0.231	0.001	0.029	0.002	0.064	0.051	0.058	0.005	0.052	0.003	0.167	0.009	0.02	0.049	0.032	0.104	0.054	0.008	0.053	0.004	0.158	0.01	0.021	0.048	0.033	0.078	2.978	0.001	-7.235	0	-0.118	0	0.167
Qulsary	46.9531	54.0198	-0.038	0.159	0.831	0.126	-0.167	0.024	-0.019	0.017	-0.012	0.965	0.095	0.003	0.161	0.216	0.308	0	0.038	0.002	-0.003	0.905	0.094	0	0.039	0.001	0.31	0	0.049	0	0.039	0.038	0.098	0	0.031	0.002	0.311	0	0.048	0	0.035	0.058	4.24	0	-6.847	0.001	-0.121	0	0.208
Sagiz	48.2364	54.8819	-0.034	0.144	0.595	0.196	-0.172	0.011	-0.022	0.004	-0.023	0.873	0.1	0.001	0.116	0.28	0.28	0.001	0.037	0.002	-0.005	0.938	0.087	0.002	0.033	0.024	0.276	0.001	0.045	0.001	0.022	0.251	0.079	0.001	0.036	0.012	0.273	0.001	0.043	0.002	0.022	0.24	3.903	0	-7.716	0	-0.137	0	0.179
Sarytoghay	47.7186	51.5767	-0.03	0.253	0.773	0.145	-0.207	0.004	-0.025	0.004	0.127	0.345	0.136	0	0.214	0.026	0.412	0	0.042	0.001	0.02	0.483	0.114	0	0.047	0.004	0.45	0	0.062	0	0.024	0.264	0.111	0	0.05	0.001	0.433	0	0.062	0	0.03	0.103	4.789	0	-7.008	0	-0.152	0	0.231
Saykhin	48.8561	46.8336	-0.069	0.02	0.873	0.033	-0.227	0.002	-0.023	0.003	0.006	0.979	0	0.486	-0.023	0.76	0.043	0.245	0	0.17	-0.014	0.663	0	0.968	0.003	0.908	0.071	0.097	0	0.055	0.015	0.315	0	0.49	0.021	0.305	0.053	0.197	0	0.217	0.026	0.087	1.494	0.034	-7.769	0	-0.112	0	0.144
Say-Otes	44.3278	53.5325	0	0.694	1.044	0.016	-0.16	0.017	-0.03	0.003	0.249	0.041	0.103	0	0.302	0	0.34	0	0.048	0	0.084	0.004	0.091	0	0.054	0.001	0.348	0	0.053	0	0.01	0.561	0.083	0.001	0.051	0.002	0.32	0	0.045	0.001	0.027	0.165	4.272	0	-7.001	0	-0.114	0	0.2
Senek	43.3667	53.4003	-0.02	0.403	0.054	0.867	-0.077	0.232	0	0.095	-0.084	0.477	0.091	0.001	0.147	0.155	0.327	0	0.05	0	-0.016	0.632	0.067	0.001	0.028	0.008	0.304	0	0.05	0	0.011	0.574	0.069	0.001	0.028	0.014	0.279	0	0.047	0	0.019	0.321	4.185	0	-4.207	0.003	-0.099	0	0.204
Shebir	44.8222	52.0894	0	0.696	0.011	0.976	-0.118	0.102	0	0.015	-0.065	0.233	0.095	0	0.128	0.255	0.389	0	0.061	0	-0.047	0.112	0.083	0	0.03	0.025	0.318	0	0.056	0	0.015	0.413	0.073	0	0.032	0.015	0.316	0	0.053	0	0.009	0.62	4.37	0	-4.483	0.001	-0.121	0	0.18
Shetpe	44.1392	52.153	0	0.884	-0.076	0.867	-0.119	0.079	-0.022	0.007	-0.092	0.201	0.108	0	0.111	0.34	0.342	0	0.049	0	-0.038	0.186	0.086	0	0.035	0.009	0.308	0	0.05	0	0.008	0.592	0.083	0.001	0.035	0.009	0.3	0	0.051	0	0.012	0.546	4.406	0	-4.687	0.001	-0.109	0	0.203
Shevchenko	43.6481	51.1722	0	0.606	0.021	0.912	-0.089	0.178	0	0.03	-0.101	0.153	0.133	0	0.18	0.015	0.4	0	0.058	0	0.028	0.233	0.08	0	0.037	0.01	0.4	0	0.071	0	0.006	0.684	0.081	0	0.024	0.092	0.4	0	0.071	0	0	1	4.65	0	-3.341	0.002	-0.112	0	0.235
Suyindik	48.1319	47.6686	0	0.994	0.847	0.065	-0.194	0.007	-0.037	0	0.21	0.059	0.1	0	0.268	0.002	0.351	0	0.049	0	0.057	0.026	0.089	0	0.048	0.005	0.353	0	0.054	0	0.023	0.131	0.087	0	0.052	0.002	0.342	0	0.048	0	0.03	0.077	4.419	0	-6.538	0	-0.114	0	0.192
Tangday	47.5494	51.5169	-0.038	0.247	0.66	0.23	-0.2	0.009	-0.027	0.002	0.068	0.575	0.132	0	0.219	0.009	0.414	0	0.039	0.001	0.03	0.251	0.103	0	0.05	0.002	0.429	0	0.059	0	0.03	0.16	0.111	0	0.053	0.004	0.432	0	0.061	0	0.04	0.087	4.748	0	-6.627	0.001	-0.138	0	0.231
Taschagil	48.8753	52.9708	-0.022	0.27	0.762	0.087	-0.154	0.014	-0.024	0.004	0.006	0.965	0.106	0	0.227	0.011	0.308	0	0.038	0.003	0.047	0.182	0.099	0	0.032	0.032	0.302	0	0.042	0.002	0.026	0.127	0.106	0	0.034	0.029	0.294	0	0.036	0.007	0.028	0.099	4.279	0	-7.497	0	-0.132	0	0.189
Tasqala	51.1107	50.2945	-0.024	0.192	1.285	0.022	-0.143	0.009	-0.023	0.001	0.153	0.327	0.067	0.002	0.365	0	0.217	0.002	0.029	0.005	0.112	0.002	0.053	0.004	0.062	0.001	0.2	0.002	0.026	0.014	0.046	0.038	0.06	0.002	0.063	0.001	0.19	0.003	0.022	0.024	0.044	0.022	3.215	0.001	-7.164	0.001	-0.12	0	0.175
Tauchik	44.3467	51.3494	0	0.753	-0.087	0.817	-0.083	0.195	0	0.028	-0.032	0.765	0.125	0	0.195	0.049	0.4	0	0.054	0	-0.001	0.961	0.1	0	0.027	0.011	0.345	0	0.045	0	-0.003	0.883	0.1	0	0.027	0.011	0.357	0	0.05	0	0.001	0.918	4.653	0	-4.335	0.001	-0.117	0	0.207
Taushyq	44.3468	51.3493	0	0.702	-0.023	0.887	-0.095	0.175	0	0.017	-0.054	0.474	0.121	0	0.199	0.047	0.394	0	0.056	0	-0.001	0.983	0.091	0	0.024	0.024	0.351	0	0.048	0	-0.003	0.904	0.091	0	0.023	0.022	0.357	0	0.055	0	0.001	1	4.658	0	-4.289	0.001	-0.11	0	0.21
Tushikuduk	44.75	51.9667	0	0.696	0.011	0.976	-0.118	0.102	0	0.015	-0.065	0.233	0.095	0	0.128	0.255	0.389	0	0.061	0	-0.047	0.112	0.083	0	0.03	0.025	0.318	0	0.056	0	0.015	0.413	0.073	0	0.032	0.015	0.316	0	0.053	0	0.009	0.62	4.37	0	-4.483	0.001	-0.121	0	0.18
Umirzak	43.5976	51.2409	0	0.975	-0.165	0.539	-0.1	0.102	-0.021	0.006	-0.142	0.022	0.135	0	0.199	0.009	0.429	0	0.065	0	0.029	0.114	0.125	0	0.051	0.003	0.412	0	0.064	0	0.011	0.611	0.118	0	0.052	0.002	0.417	0	0.065	0	0.015	0.477	4.494	0	-2.647	0.005	-0.108	0	0.254
Ushtagan	43.825	52.7236	0	0.76	-0.067	0.788	-0.118	0.105	-0.021	0.009	-0.1	0.261	0.125	0	0.17	0.086	0.333	0	0.045	0	-0.004	0.809	0.077	0	0.029	0.009	0.306	0	0.05	0	0	1	0.08	0	0.028	0.009	0.304	0	0.048	0	0.008	0.619	4.253	0	-4.723	0.001	-0.113	0	0.207
Yeraliyev	43.1803	51.6812	0	0.857	-0.263	0.307	-0.115	0.088	-0.02	0.006	-0.191	0.004	0.141	0	0.278	0.003	0.444	0	0.067	0	0.029	0.267	0.095	0	0.049	0.001	0.429	0	0.073	0	0.003	0.848	0.095	0	0.043	0.001	0.429	0	0.071	0	0.015	0.477	5.362	0	-2.944	0.005	-0.107	0	0.243
Yerkinkala	47	51.8	-0.042	0.122	0.557	0.236	-0.167	0.015	-0.023	0.011	0.101	0.354	0.138	0	0.3	0.001	0.452	0	0.054	0	0.05	0.069	0.118	0	0.054	0.001	0.438	0	0.059	0	0.039	0.062	0.105	0	0.057	0	0.431	0	0.054	0	0.047	0.02	4.409	0	-5.704	0.001	-0.134	0	0.243
Zhanaozen	43.3378	52.8553	0	0.792	-0.129	0.658	-0.091	0.157	0	0.013	-0.164	0.05	0.111	0	0.126	0.151	0.32	0	0.044	0	-0.005	0.788	0.071	0	0.032	0.007	0.345	0	0.064	0	0.011	0.513	0.079	0	0.031	0.007	0.333	0	0.06	0	0.008	0.658	4.457	0	-4.003	0.002	-0.106	0	0.206
Zhanbay	47.0381	50.8075	-0.057	0.052	0.573	0.104	-0.167	0.008	-0.021	0.008	0.062	0.57	0.132	0.001	0.255	0.001	0.5	0	0.059	0	0.044	0.035	0.114	0	0.037	0.018	0.512	0	0.074	0	0.034	0.079	0.111	0	0.044	0.009	0.508	0	0.071	0	0.034	0.088	4.394	0	-5.771	0	-0.134	0	0.294
Zhetybay	43.5942	52.0789	0	0.87	-0.191	0.553	-0.097	0.142	-0.023	0.004	-0.143	0.037	0.129	0	0.163	0.052	0.421	0	0.058	0	0.004	0.86	0.1	0	0.029	0.038	0.434	0	0.077	0	-0.009	0.601	0.096	0	0.039	0.008	0.4	0	0.071	0	0.002	0.957	4.9	0	-3.932	0.001	-0.113	0	0.224
Zhumysker	49.3333	49.4	-0.023	0.331	0.98	0.036	-0.195	0.004	-0.034	0.001	0.175	0.186	0.08	0	0.349	0	0.345	0	0.05	0	0.089	0.003	0.082	0	0.093	0	0.364	0	0.056	0	0.062	0.006	0.087	0	0.089	0	0.35	0	0.053	0	0.055	0.007	4.788	0	-7.154	0	-0.119	0	0.209
Zhyngyldy	44.2019	51.7044	0	0.94	-0.007	0.994	-0.1	0.116	-0.023	0.005	-0.088	0.379	0.111	0	0.077	0.34	0.346	0	0.048	0	-0.038	0.227	0.091	0	0.025	0.035	0.294	0	0.048	0	0.003	0.925	0.094	0	0.024	0.028	0.294	0	0.043	0.001	0.002	0.929	4.363	0	-4.491	0.001	-0.103	0	0.186
Arys	42.4313	68.8	-0.083	0.005	0.444	0.38	-0.25	0.001	-0.024	0.004	0.018	0.816	0.101	0	0.272	0.002	0.531	0	0.082	0	0.023	0.315	0.108	0	0.042	0.003	0.5	0	0.085	0	0.002	0.918	0.1	0	0.046	0.001	0.469	0	0.087	0	0.007	0.676	5.643	0	-3.9	0.006	-0.098	0	0.265
Ashchysay	43.5537	68.8979	0	0.462	0.143	0.75	-0.135	0.013	0	0.023	-0.007	0.972	0.077	0	0.286	0.001	0.405	0	0.079	0	0.013	0.616	0.067	0	0.052	0.003	0.375	0	0.077	0	0.017	0.303	0.057	0	0.048	0.007	0.333	0	0.067	0	0.026	0.156	4.309	0	-5.02	0.002	-0.114	0	0.222
Asyqata	40.8946	68.3643	-0.095	0.021	0.534	0.079	-0.28	0	-0.029	0.001	0.16	0.079	0.098	0	0.13	0.058	0.375	0	0.051	0	0.02	0.412	0.06	0.002	0.035	0.017	0.349	0	0.064	0	-0.001	0.933	0.054	0.004	0.032	0.025	0.324	0	0.062	0	0	0.933	4.366	0	-3.87	0.002	-0.118	0	0.223
Atakent	40.8478	68.5064	-0.093	0.006	0.835	0.029	-0.3	0	-0.034	0	0.132	0.322	0.079	0.001	0.172	0.054	0.389	0	0.059	0	0.009	0.753	0.067	0.001	0.027	0.049	0.333	0	0.057	0	-0.003	0.858	0.062	0.001	0.025	0.073	0.333	0	0.059	0	-0.003	0.823	5	0	-3.987	0.002	-0.117	0	0.206
Baikonur	45.6167	63.316667	-0.048	0.184	0.346	0.557	-0.125	0.061	0	0.144	-0.008	0.942	0.045	0.005	0.246	0.015	0.258	0	0.038	0.001	0.036	0.292	0.053	0	0.051	0.005	0.224	0	0.028	0.005	0.026	0.101	0.05	0	0.053	0.004	0.222	0	0.026	0.006	0.028	0.092	3.684	0	-7.069	0.001	-0.103	0	0.199
Bayzhansay	43.1671	69.9146	-0.029	0.164	0.451	0.348	-0.143	0.005	-0.022	0.001	-0.066	0.629	0.091	0	0.294	0.001	0.381	0	0.07	0	0.04	0.035	0.062	0	0.047	0.004	0.346	0	0.062	0	0.028	0.064	0.061	0	0.042	0.01	0.317	0	0.059	0	0.027	0.079	3.835	0	-5.313	0.001	-0.119	0	0.231
Belkoel	44.8138	65.5878	-0.037	0.134	0.918	0.078	-0.2	0.005	0	0.042	0.075	0.571	0.026	0.09	0.11	0.271	0.182	0.005	0.026	0.005	0.026	0.485	0.025	0.056	0.048	0.019	0.148	0.009	0.029	0.013	0.026	0.112	0.022	0.071	0.052	0.009	0.135	0.019	0.024	0.025	0.041	0.025	2.775	0	-9.144	0	-0.141	0	0.155
Belyye Vody	42.4219	69.8271	-0.064	0.027	-0.153	0.73	-0.2	0.007	0	0.031	-0.096	0.369	0.105	0	0.188	0.007	0.452	0	0.077	0	0.004	0.844	0.091	0	0.067	0	0.409	0	0.067	0	0.006	0.746	0.083	0	0.065	0	0.375	0	0.062	0	0.02	0.25	4.294	0	-3.93	0.005	-0.089	0	0.282
Chardara	41.2583	67.9699	-0.059	0.095	0.375	0.182	-0.227	0.002	-0.028	0.002	-0.011	0.941	0.077	0	0.16	0.008	0.316	0	0.048	0	0.028	0.112	0.054	0.002	0.03	0.009	0.326	0	0.059	0	-0.007	0.547	0.051	0.003	0.028	0.012	0.326	0	0.058	0	-0.008	0.53	4.104	0	-3.486	0.005	-0.099	0	0.222
Chayan	43.034	69.3805	-0.089	0.001	0.258	0.465	-0.176	0.011	0	0.049	0.043	0.612	0.098	0	0.259	0.002	0.421	0	0.062	0	0.009	0.581	0.077	0	0.059	0.002	0.4	0	0.071	0	0.028	0.09	0.083	0	0.061	0.001	0.4	0	0.077	0	0.024	0.148	4.696	0	-3.926	0.004	-0.108	0	0.255
Chiganak	44.8306	70.0019	-0.065	0.056	0.696	0.251	-0.273	0	-0.031	0	0.103	0.511	0.042	0.005	0.209	0.012	0.265	0	0.057	0	0.038	0.201	0.04	0.003	0.038	0.006	0.222	0	0.043	0	0.009	0.636	0.033	0.011	0.037	0.007	0.214	0	0.042	0	0.01	0.577	4.586	0	-8.276	0	-0.13	0	0.224
Chiili	44.1706	66.7338	-0.094	0.019	0.748	0.137	-0.229	0.007	-0.026	0.003	0.03	0.836	0.075	0	0.266	0.004	0.333	0	0.058	0	0.029	0.254	0.057	0	0.061	0.001	0.333	0	0.062	0	0.013	0.519	0.053	0	0.057	0.001	0.32	0	0.061	0	0.016	0.48	5.245	0	-6.829	0	-0.125	0	0.223
Chulakkurgan	43.7645	69.1786	-0.059	0.034	0.551	0.286	-0.214	0.003	-0.025	0.007	-0.066	0.567	0.042	0.006	0.154	0.116	0.286	0	0.05	0	0.003	0.908	0.038	0.006	0.022	0.205	0.28	0	0.057	0	0.007	0.721	0.033	0.005	0.019	0.284	0.275	0	0.058	0	0.001	0.92	4.263	0	-5.518	0.001	-0.096	0	0.191
Dzhalagash	45.0833	64.6667	-0.046	0.154	0.273	0.559	-0.179	0.005	-0.018	0.012	0.008	0.918	0.091	0	0.309	0.001	0.4	0	0.062	0	0.045	0.074	0.084	0	0.063	0	0.4	0	0.071	0	0.023	0.112	0.071	0	0.06	0	0.389	0	0.07	0	0.021	0.264	4.994	0	-6.496	0.002	-0.122	0	0.228
Kantagi	43.5279	68.5829	-0.027	0.296	-0.514	0.138	-0.15	0.015	0	0.019	-0.13	0.205	0.091	0	0.239	0.005	0.415	0	0.075	0	0.006	0.807	0.056	0.001	0.056	0	0.368	0	0.074	0	0.003	0.86	0.056	0.002	0.057	0	0.364	0	0.071	0	0.005	0.767	4.843	0	-4.172	0.006	-0.108	0	0.239
Karatau	43.1667	70.45	-0.029	0.185	0.568	0.232	-0.2	0	-0.029	0	-0.168	0.326	0.133	0	0.399	0	0.5	0	0.083	0	0.057	0.01	0.1	0	0.066	0.001	0.49	0	0.091	0	0.027	0.129	0.1	0	0.071	0	0.462	0	0.079	0	0.026	0.135	5.512	0	-6.61	0	-0.135	0	0.292
Kazalinsk	45.7629	62.1167	-0.053	0.114	0.571	0.359	-0.139	0.073	0	0.317	0.095	0.456	0.057	0	0.253	0.017	0.312	0	0.043	0	0.03	0.456	0.053	0	0.066	0	0.297	0	0.048	0	0.03	0.038	0.053	0	0.066	0	0.294	0	0.044	0	0.035	0.044	4.326	0	-6.626	0.002	-0.114	0	0.2
Kentau	43.5167	68.5167	-0.029	0.211	-0.366	0.283	-0.143	0.019	0	0.048	-0.113	0.317	0.091	0	0.253	0.002	0.396	0	0.071	0	0.019	0.386	0.054	0.002	0.057	0	0.378	0	0.077	0	0.011	0.441	0.059	0.001	0.06	0	0.37	0	0.074	0	0.008	0.625	4.878	0	-4.105	0.006	-0.108	0	0.239
Kokterek	42.4944	70.2548	-0.033	0.104	-0.344	0.341	-0.152	0.022	0	0.115	-0.166	0.084	0.1	0	0.209	0.002	0.4	0	0.067	0	0.014	0.403	0.077	0	0.047	0.008	0.333	0	0.056	0	0.012	0.502	0.077	0	0.048	0.006	0.333	0	0.059	0	0.013	0.488	2.714	0	-4.725	0.001	-0.095	0	0.256
Kyzylorda	44.85	65.5167	-0.072	0.039	0.495	0.231	-0.25	0.001	-0.023	0.004	-0.007	0.994	0.067	0.001	0.269	0.007	0.353	0	0.059	0	0.042	0.124	0.059	0	0.065	0.002	0.357	0	0.067	0	0.025	0.186	0.059	0	0.073	0	0.326	0	0.059	0	0.032	0.055	4.759	0	-6.773	0.001	-0.116	0	0.23
Lengir	42.174	69.8878	-0.067	0.012	-0.016	0.966	-0.088	0.179	0	0.643	-0.058	0.467	0.067	0	0.14	0.025	0.296	0	0.045	0.001	0.006	0.777	0.065	0	0.043	0.017	0.286	0	0.05	0	-0.01	0.668	0.059	0	0.044	0.01	0.258	0	0.042	0.001	-0.006	0.714	1.937	0	-3.817	0.006	-0.068	0	0.2
Leninskoye	41.7564	69.3839	-0.068	0.012	-0.214	0.617	-0.222	0.001	-0.028	0.01	-0.216	0.044	0.091	0	0.154	0.008	0.39	0	0.061	0	0.005	0.709	0.08	0	0.042	0.004	0.312	0	0.055	0	0.007	0.587	0.083	0	0.035	0.01	0.312	0	0.054	0	-0.005	0.708	3.032	0	-4.063	0.002	-0.084	0	0.239
Myrzakent	40.6634	68.5451	-0.093	0.006	0.835	0.029	-0.3	0	-0.034	0	0.132	0.322	0.079	0.001	0.172	0.054	0.389	0	0.059	0	0.009	0.753	0.067	0.001	0.027	0.049	0.333	0	0.057	0	-0.003	0.858	0.062	0.001	0.025	0.073	0.333	0	0.059	0	-0.003	0.823	5	0	-3.987	0.002	-0.117	0	0.206
Novokazalinsk	45.8481	62.1525	-0.062	0.061	0.766	0.179	-0.133	0.067	0	0.152	0.068	0.642	0.034	0.024	0.211	0.028	0.306	0	0.048	0	0.01	0.842	0.048	0.001	0.072	0	0.25	0	0.034	0	0.035	0.045	0.045	0.001	0.071	0	0.25	0	0.036	0	0.04	0.06	4.177	0	-6.706	0.001	-0.111	0	0.198
Qogham	42.8277	68.2807	-0.066	0.071	0.109	0.818	-0.22	0.003	-0.023	0.004	-0.074	0.524	0.091	0	0.278	0.003	0.404	0	0.067	0	0.029	0.234	0.077	0	0.051	0.001	0.4	0	0.071	0	-0.012	0.416	0.061	0.001	0.051	0.002	0.375	0	0.071	0	-0.016	0.261	5.671	0	-4.248	0.003	-0.1	0	0.246
Saryagash	41.4588	69.1668	-0.059	0.02	0.913	0.035	-0.188	0.001	0	0.004	0.118	0.235	0	0.138	-0.067	0.39	0.033	0.257	0	0.585	-0.017	0.512	0.018	0.054	0.003	0.807	0.065	0.128	0	0.338	-0.005	0.77	0	0.218	-0.005	0.819	0.026	0.39	0	0.556	-0.006	0.711	1.132	0.036	-6.613	0	-0.089	0	0.142
Sarykemer	43	71.5	-0.077	0.016	0.677	0.173	-0.182	0.002	-0.018	0.007	-0.06	0.511	0	0.745	0.006	0.924	0.058	0.14	0	0.108	-0.005	0.843	0	0.527	0.019	0.238	0.049	0.188	0	0.199	0.018	0.205	0	0.666	0.015	0.394	0.056	0.155	0	0.174	0.014	0.324	1.212	0.048	-8.79	0	-0.121	0	0.133
Sastobe	42.5533	69.9984	-0.071	0.013	-0.115	0.698	-0.16	0.027	0	0.151	-0.042	0.698	0.111	0	0.191	0.004	0.444	0	0.071	0	0.008	0.654	0.075	0	0.062	0	0.4	0	0.065	0	0.017	0.355	0.071	0	0.066	0	0.379	0	0.062	0	0.022	0.219	3.544	0	-4.616	0.002	-0.091	0	0.281
Shalqiya	44.0095	67.4106	-0.053	0.038	0.27	0.483	-0.133	0.015	0	0.017	0.029	0.842	0.065	0.001	0.261	0.013	0.25	0	0.043	0	0.028	0.289	0.04	0.003	0.039	0.015	0.25	0	0.04	0.002	0.007	0.601	0.036	0.005	0.042	0.008	0.238	0	0.04	0.002	0.008	0.687	4.503	0	-5.385	0.002	-0.108	0	0.202
Shardara	41.2508	67.9692	-0.042	0.162	0.602	0.527	-0.2	0.007	-0.02	0.009	-0.143	0.54	0	0.172	-0.054	0.557	0	0.282	0	0.475	-0.013	0.719	0.017	0.065	0.01	0.676	0.04	0.107	0	0.247	-0.01	0.612	0.017	0.041	0.008	0.769	0.045	0.075	0	0.212	-0.014	0.494	1.23	0.032	-10.837	0	-0.107	0	0.164
Shymkent	42.3167	69.595833	-0.077	0.008	0.136	0.747	-0.192	0.005	-0.019	0.04	0.001	0.982	0.087	0.001	0.185	0.003	0.455	0	0.083	0	0.006	0.725	0.082	0	0.059	0	0.406	0	0.071	0	0.002	0.862	0.083	0	0.058	0	0.4	0	0.067	0	0.01	0.571	4.118	0	-3.213	0.01	-0.082	0	0.248
Taraz	42.9	71.3667	-0.031	0.157	0.666	0.347	-0.25	0	-0.033	0	-0.137	0.511	NaN	NaN	NaN	NaN	0.577	0	0.093	0	NaN	NaN	NaN	NaN	NaN	NaN	0.556	0	0.1	0	NaN	NaN	0.103	0	0.062	0	0.523	0	0.098	0	0.02	0.248	6.043	0	-9.002	0	-0.156	0	0.353
Temirlanovka	42.6	69.2584	-0.018	0.31	-0.12	0.867	-0.143	0.031	0	0.086	-0.296	0.057	0.021	0.05	0.232	0.019	0.081	0.04	0	0.05	0.065	0.136	0	0.12	0.016	0.442	0.12	0.016	0	0.025	-0.004	0.789	0	0.125	0.01	0.592	0.095	0.061	0	0.053	-0.002	0.92	0.959	0.037	-6.152	0.002	-0.094	0.001	0.137
Terenozek	45.0505	64.9839	-0.059	0.075	0.365	0.471	-0.184	0.002	0	0.011	0.015	0.884	0.083	0	0.306	0.002	0.405	0	0.062	0	0.047	0.087	0.077	0	0.065	0	0.4	0	0.07	0	0.024	0.103	0.067	0	0.061	0	0.377	0	0.071	0	0.018	0.271	5.133	0	-6.787	0.001	-0.12	0	0.235
Turar Ryskulov	42.5334	70.3496	-0.033	0.104	-0.344	0.341	-0.152	0.022	0	0.115	-0.166	0.084	0.1	0	0.209	0.002	0.4	0	0.067	0	0.014	0.403	0.077	0	0.047	0.008	0.333	0	0.056	0	0.012	0.502	0.077	0	0.048	0.006	0.333	0	0.059	0	0.013	0.488	2.714	0	-4.725	0.001	-0.095	0	0.256
Turkistan (city)	43.3019	68.2692	-0.053	0.037	0.293	0.531	-0.2	0.002	-0.026	0.004	0.044	0.72	0.1	0	0.272	0.005	0.452	0	0.077	0	0.026	0.239	0.09	0	0.073	0	0.413	0	0.077	0	0.023	0.39	0.083	0	0.072	0	0.4	0	0.071	0	0.026	0.268	5.922	0	-4.323	0.003	-0.11	0	0.258
Tyulkubas	42.4858	70.296	-0.033	0.104	-0.344	0.341	-0.152	0.022	0	0.115	-0.166	0.084	0.1	0	0.209	0.002	0.4	0	0.067	0	0.014	0.403	0.077	0	0.047	0.008	0.333	0	0.056	0	0.012	0.502	0.077	0	0.048	0.006	0.333	0	0.059	0	0.013	0.488	2.714	0	-4.725	0.001	-0.095	0	0.256
Tyuratam	45.6501	63.3116	-0.061	0.071	0.702	0.207	-0.14	0.053	0	0.147	0.057	0.754	0.049	0.003	0.255	0.016	0.256	0	0.032	0.002	0.043	0.24	0.053	0	0.046	0.007	0.231	0	0.034	0.002	0.03	0.132	0.051	0	0.042	0.015	0.227	0	0.032	0.001	0.022	0.191	3.592	0	-7.3	0.001	-0.106	0	0.204
Yanykurgan	43.9065	67.2464	-0.067	0.031	0.194	0.658	-0.174	0.005	-0.021	0.005	-0.061	0.653	0.062	0	0.265	0.002	0.294	0	0.056	0	0.028	0.362	0.043	0	0.051	0.001	0.296	0	0.058	0	0.004	0.883	0.04	0.001	0.049	0.002	0.286	0	0.054	0	0.011	0.461	4.992	0	-5.74	0.001	-0.113	0	0.196
Zhabagly	42.4378	70.4784	-0.045	0.027	-0.211	0.495	-0.129	0.032	0	0.296	-0.112	0.317	0.095	0	0.223	0.001	0.4	0	0.067	0	0.013	0.468	0.077	0	0.048	0.003	0.357	0	0.067	0	0.026	0.154	0.075	0	0.043	0.01	0.345	0	0.069	0	0.016	0.413	1.888	0	-4.813	0	-0.089	0	0.223
Zhanatas	43.5589	69.7501	-0.024	0.242	0.168	0.761	-0.219	0	-0.036	0	-0.334	0.061	0.089	0	0.311	0.001	0.375	0	0.067	0	0.024	0.123	0.062	0	0.051	0.005	0.357	0	0.065	0	0.027	0.107	0.057	0.001	0.049	0.005	0.357	0	0.061	0	0.022	0.217	4.689	0	-5.593	0.001	-0.117	0	0.229
Zhetysay	40.7672	62.3271	-0.028	0.248	-0.176	0.678	-0.143	0.023	-0.017	0.013	-0.116	0.238	0.045	0.002	0.231	0.021	0.156	0.001	0.02	0.009	0.057	0.103	0.04	0	0.039	0.008	0.154	0	0.02	0.008	0.012	0.537	0.04	0	0.036	0.016	0.154	0	0.018	0.008	0.011	0.54	3.224	0	-2.47	0.016	-0.064	0.006	0.116
Zhosaly	45.4878	64.0781	-0.052	0.132	0.5	0.389	-0.15	0.033	0	0.077	-0.012	0.904	0.045	0.01	0.264	0.015	0.238	0	0.036	0.001	0.042	0.196	0.04	0.003	0.051	0.004	0.2	0.001	0.024	0.004	0.027	0.15	0.041	0.002	0.051	0.004	0.2	0	0.027	0.002	0.032	0.069	3.626	0	-7.176	0.001	-0.1	0	0.202
[truncated: 7 more columns]
